# Supplementary material for: Crystal structure of 3-(2-nitro­phen­yl)-1-(1-phenyl­sulfonyl-1H-indol-3-yl)propan-1-one
Source: Acta Crystallogr E Crystallogr Commun. 2015 Oct 31;71(Pt 11):o892–3. doi: 10.1107/S2056989015020162 (PMC4645035; doi:10.1107/S2056989015020162)
Supplement: Supplementary file 1 [file e-71-0o892-sup1.cif]

##############################################################################
#                                                                            #
# This CIF contains the data in a paper accepted for publication in          #
# Acta Crystallographica Section E. It conforms to the requirements of       #
# Notes for Authors for Acta Crystallographica Section E, and has been       #
# peer reviewed under the auspices of the IUCr Commission on Journals.       #
#                                                                            #
# Full details of the Crystallographic Information File format               #
# are given in the paper "The Crystallographic Information File (CIF):       #
# a New Standard Archive File for Crystallography" by S. R. Hall, F. H.      #
# Allen and I. D. Brown [Acta Cryst. (1991), A47, 655-685].                  #
#                                                                            #
# The current version of the core CIF dictionary is obtainable from          #
# ftp://ftp.iucr.org/pub/cif_core.dic.                                       #
#                                                                            #
# Software is freely available for graphical display of the structure(s)     #
# in this CIF. For information consult the CIF software page                 #
# http://www.iucr.org/resources/cif/software.                                #
#                                                                            #
# This file may be used for bona fide research purposes within the           #
# scientific community so long as proper attribution is given to the journal # 
# article from which it was obtained.                                        #
#                                                                            #
##############################################################################
data_global
_audit_creation_method     SHELXL97
_journal_date_recd_electronic     2015-10-16
_journal_date_accepted     2015-10-26
_journal_name_full     'Acta Crystallographica, Section E'
_journal_year     2015
_journal_volume     71
_journal_issue     11
_journal_page_first     o892
_journal_page_last     o893
_journal_paper_category     HO
_journal_paper_doi     10.1107/S2056989015020162
_journal_coeditor_code     HB7524
loop_
    _publ_contact_author_name
    _publ_contact_author_address
    _publ_contact_author_email
    'G. Chakkaravarthi'
;
Department of Physics
CPCL Polytechnic College
Chennai 600 068
India
;
 chakkaravarthi_2005@yahoo.com
    'R. Yamuna'
;
Department of Sciences
Chemistry and Materials Research Lab
Amrita Vishwa Vidyapeetham University
Ettimadai
Coimbatore 641 112
India
;
 ryamuna1@gmail.com
_publ_contact_author_fax     ?
_publ_contact_author_phone     '8608587478'
_publ_section_title
;
Crystal structure of
3-(2-nitrophenyl)-1-(1-phenylsulfonyl-1<i>H</i>-indol-3-yl)propan-1-one
;
loop_
    _publ_author_name
    _publ_author_address
    'M. Umadevi'
;
Research and Development Centre,
Bharathiar University
Coimbatore 641 046
India
Department of Chemistry,
Pallavan College of Engineering,
Kanchipuram 631 502
India
;
    'Potharaju Raju'
;
Department of Organic Chemistry,
University of Madras,
Guindy Campus, Chennai 600 025,
India
;
    'R. Yamuna'
;
Department of Sciences, Chemistry and Materials Research Lab,
Amrita Vishwa Vidyapeetham University,
Ettimadai, Coimbatore 641 112,
India
;
    'Arasambattu  K. Mohanakrishnan'
;
Department of Organic Chemistry,
University of Madras,
Guindy Campus, Chennai 600 025,
India
;
    'G. Chakkaravarthi'
;
Department of Physics,
CPCL Polytechnic College,
Chennai 600 068,
India
;
data_I
_audit_creation_method     SHELXL-97
_chemical_name_systematic
;
3-(2-Nitrophenyl)-1-(1-phenylsulfonyl-1<i>H</i>-indol-3-yl)propan-1-one
;
_chemical_name_common     ?
_chemical_formula_moiety     'C23 H18 N2 O5 S'
_chemical_formula_sum     'C23 H18 N2 O5 S'
_chemical_formula_iupac     'C23 H18 N2 O5 S'
_chemical_formula_weight     434.45
_chemical_melting_point     ?
_symmetry_cell_setting     monoclinic
_symmetry_space_group_name_H-M     'P 21/n'
_symmetry_space_group_name_Hall     '-P 2yn'
loop_
    _symmetry_equiv_pos_as_xyz
    'x, y, z'
    '-x+1/2, y+1/2, -z+1/2'
    '-x, -y, -z'
    'x-1/2, -y-1/2, z-1/2'
_cell_length_a     9.0224(7)
_cell_length_b     15.4581(10)
_cell_length_c     15.1347(10)
_cell_angle_alpha     90.00
_cell_angle_beta     106.349(2)
_cell_angle_gamma     90.00
_cell_volume     2025.5(2)
_cell_formula_units_Z     4
_cell_measurement_reflns_used     7714
_cell_measurement_theta_min     2.4
_cell_measurement_theta_max     28.3
_cell_measurement_temperature     295(2)
_exptl_crystal_description     block
_exptl_crystal_colour     colourless
_exptl_crystal_size_max     0.26
_exptl_crystal_size_mid     0.24
_exptl_crystal_size_min     0.20
_exptl_crystal_density_diffrn     1.425
_exptl_crystal_density_meas     ?
_exptl_crystal_density_method     'not measured'
_exptl_crystal_F_000     904
_exptl_absorpt_coefficient_mu     0.199
_exptl_absorpt_correction_type     multi-scan
_exptl_absorpt_process_details
;
(SADABS; Sheldrick, 1996)
;
_exptl_absorpt_correction_T_min     0.9500
_exptl_absorpt_correction_T_max     0.9612
_exptl_special_details     ?
_diffrn_ambient_temperature     295(2)
_diffrn_radiation_type     MoK\a
_diffrn_radiation_wavelength     0.71073
_diffrn_radiation_source     'fine-focus sealed tube'
_diffrn_radiation_monochromator     graphite
_diffrn_measurement_device_type     'Bruker Kappa APEXII CCD'
_diffrn_measurement_method     '\w and \f scan'
_diffrn_detector_area_resol_mean     ?
_diffrn_reflns_number     29555
_diffrn_reflns_av_R_equivalents     0.0325
_diffrn_reflns_av_sigmaI/netI     0.0375
_diffrn_reflns_theta_min     2.38
_diffrn_reflns_theta_max     31.60
_diffrn_reflns_theta_full     25.00
_diffrn_measured_fraction_theta_max     0.904
_diffrn_measured_fraction_theta_full     1.000
_diffrn_reflns_limit_h_min     -12
_diffrn_reflns_limit_h_max     11
_diffrn_reflns_limit_k_min     -21
_diffrn_reflns_limit_k_max     22
_diffrn_reflns_limit_l_min     -21
_diffrn_reflns_limit_l_max     20
_diffrn_standards_number     0
_diffrn_standards_interval_count     ?
_diffrn_standards_interval_time     0
_diffrn_standards_decay_%     ?
_refine_special_details
;
 Refinement of F^2^ against ALL reflections.  The weighted R-factor wR and
 goodness of fit S are based on F^2^, conventional R-factors R are based
 on F, with F set to zero for negative F^2^. The threshold expression of
 F^2^ > 2sigma(F^2^) is used only for calculating R-factors(gt) etc. and is
 not relevant to the choice of reflections for refinement.  R-factors based
 on F^2^ are statistically about twice as large as those based on F, and R-
 factors based on ALL data will be even larger.
;
_reflns_number_total     6149
_reflns_number_gt     4060
_reflns_threshold_expression     I>2\s(I)
_refine_ls_structure_factor_coef     Fsqd
_refine_ls_matrix_type     full
_refine_ls_R_factor_all     0.1029
_refine_ls_R_factor_gt     0.0584
_refine_ls_wR_factor_gt     0.1209
_refine_ls_wR_factor_ref     0.1442
_refine_ls_goodness_of_fit_ref     1.087
_refine_ls_restrained_S_all     1.088
_refine_ls_number_reflns     6149
_refine_ls_number_parameters     280
_refine_ls_number_restraints     3
_refine_ls_hydrogen_treatment     constr
_refine_ls_weighting_scheme     calc
_refine_ls_weighting_details
         'calc w=1/[\s^2^(Fo^2^)+(0.0480P)^2^+1.0896P] where P=(Fo^2^+2Fc^2^)/3'
_atom_sites_solution_hydrogens     geom
_atom_sites_solution_primary     direct
_atom_sites_solution_secondary     difmap
_refine_ls_shift/su_max     0.000
_refine_ls_shift/su_mean     0.000
_refine_diff_density_max     0.352
_refine_diff_density_min     -0.324
_refine_ls_extinction_method     none
_refine_ls_extinction_coef     ?
loop_
    _atom_type_symbol
    _atom_type_description
    _atom_type_scat_dispersion_real
    _atom_type_scat_dispersion_imag
    _atom_type_scat_source
    'C' 'C' 0.0033 0.0016
                         'International Tables Vol C Tables 4.2.6.8 and 6.1.1.4'
    'H' 'H' 0.0000 0.0000
                         'International Tables Vol C Tables 4.2.6.8 and 6.1.1.4'
    'N' 'N' 0.0061 0.0033
                         'International Tables Vol C Tables 4.2.6.8 and 6.1.1.4'
    'O' 'O' 0.0106 0.0060
                         'International Tables Vol C Tables 4.2.6.8 and 6.1.1.4'
    'S' 'S' 0.1246 0.1234
                         'International Tables Vol C Tables 4.2.6.8 and 6.1.1.4'
_computing_data_collection
;
APEX2 (Bruker, 2004)
;
_computing_cell_refinement
;
SAINT (Bruker, 2004)
;
_computing_data_reduction
;
SAINT (Bruker, 2004)
;
_computing_structure_solution
;
SHELXS97 (Sheldrick, 2008)
;
_computing_structure_refinement
;
SHELXL97 (Sheldrick, 2008)
;
_computing_molecular_graphics
;
PLATON (Spek, 2009)
;
_computing_publication_material
;
SHELXL97 (Sheldrick, 2008) and PLATON (Spek, 2009)
;
loop_
    _atom_site_type_symbol
    _atom_site_label
    _atom_site_fract_x
    _atom_site_fract_y
    _atom_site_fract_z
    _atom_site_U_iso_or_equiv
    _atom_site_adp_type
    _atom_site_calc_flag
    _atom_site_refinement_flags
    _atom_site_occupancy
    _atom_site_symmetry_multiplicity
    _atom_site_disorder_assembly
    _atom_site_disorder_group
    C C1 0.7579(2) -0.01858(14) 0.38658(13) 0.0384(4) Uani d . 1 1 . .
    C C2 0.6908(3) -0.05928(17) 0.44691(16) 0.0514(6) Uani d . 1 1 . .
    H H2 0.6403 -0.1120 0.4318 0.062 Uiso calc R 1 1 . .
    C C3 0.7005(3) -0.0197(2) 0.53057(17) 0.0663(8) Uani d . 1 1 . .
    H H3 0.6565 -0.0460 0.5724 0.080 Uiso calc R 1 1 . .
    C C4 0.7746(3) 0.0580(2) 0.55179(18) 0.0690(8) Uani d . 1 1 . .
    H H4 0.7801 0.0842 0.6079 0.083 Uiso calc R 1 1 . .
    C C5 0.8408(3) 0.09752(19) 0.49126(18) 0.0655(7) Uani d . 1 1 . .
    H H5 0.8907 0.1504 0.5065 0.079 Uiso calc R 1 1 . .
    C C6 0.8337(3) 0.05935(16) 0.40815(16) 0.0527(6) Uani d . 1 1 . .
    H H6 0.8793 0.0857 0.3671 0.063 Uiso calc R 1 1 . .
    C C7 0.4643(2) -0.01056(13) 0.18344(12) 0.0327(4) Uani d . 1 1 . .
    C C8 0.3702(2) -0.05590(14) 0.22590(14) 0.0400(5) Uani d . 1 1 . .
    H H8 0.4111 -0.0932 0.2749 0.048 Uiso calc R 1 1 . .
    C C9 0.2134(2) -0.04298(15) 0.19192(15) 0.0445(5) Uani d . 1 1 . .
    H H9 0.1467 -0.0715 0.2191 0.053 Uiso calc R 1 1 . .
    C C10 0.1528(2) 0.01177(15) 0.11793(15) 0.0445(5) Uani d . 1 1 . .
    H H10 0.0463 0.0184 0.0961 0.053 Uiso calc R 1 1 . .
    C C11 0.2462(2) 0.05662(13) 0.07591(14) 0.0390(4) Uani d . 1 1 . .
    H H11 0.2039 0.0927 0.0260 0.047 Uiso calc R 1 1 . .
    C C12 0.4060(2) 0.04658(12) 0.11020(12) 0.0314(4) Uani d . 1 1 . .
    C C13 0.5371(2) 0.08392(13) 0.08696(13) 0.0330(4) Uani d . 1 1 . .
    C C14 0.6664(2) 0.04867(13) 0.14399(13) 0.0349(4) Uani d . 1 1 . .
    H H14 0.7669 0.0618 0.1438 0.042 Uiso calc R 1 1 . .
    C C15 0.5289(2) 0.15065(14) 0.01681(14) 0.0407(5) Uani d . 1 1 . .
    C C16 0.6745(2) 0.17783(14) -0.00516(13) 0.0365(4) Uani d . 1 1 . .
    H H16A 0.7236 0.1273 -0.0225 0.044 Uiso calc R 1 1 . .
    H H16B 0.7453 0.2027 0.0494 0.044 Uiso calc R 1 1 . .
    C C17 0.6424(2) 0.24371(14) -0.08307(13) 0.0375(4) Uani d . 1 1 . .
    H H17A 0.5508 0.2259 -0.1306 0.045 Uiso calc R 1 1 . .
    H H17B 0.6201 0.2991 -0.0596 0.045 Uiso calc R 1 1 . .
    C C18 0.7729(2) 0.25523(12) -0.12581(12) 0.0331(4) Uani d . 1 1 . .
    C C19 0.7489(2) 0.27562(13) -0.21829(13) 0.0375(4) Uani d U 1 1 . .
    C C20 0.8658(3) 0.27853(15) -0.26069(16) 0.0512(6) Uani d . 1 1 . .
    H H20 0.8433 0.2895 -0.3235 0.061 Uiso calc R 1 1 . .
    C C21 1.0150(3) 0.26509(17) -0.2093(2) 0.0612(7) Uani d . 1 1 . .
    H H21 1.0954 0.2681 -0.2364 0.073 Uiso calc R 1 1 . .
    C C22 1.0444(3) 0.24708(17) -0.11702(19) 0.0583(7) Uani d . 1 1 . .
    H H22 1.1457 0.2387 -0.0814 0.070 Uiso calc R 1 1 . .
    C C23 0.9255(2) 0.24134(15) -0.07669(15) 0.0452(5) Uani d . 1 1 . .
    H H23 0.9485 0.2277 -0.0144 0.054 Uiso calc R 1 1 . .
    N N1 0.62637(18) -0.00978(11) 0.20252(11) 0.0368(4) Uani d . 1 1 . .
    N N2 0.5930(2) 0.29460(14) -0.27675(13) 0.0504(4) Uani d U 1 1 . .
    O O1 0.68799(19) -0.15240(10) 0.28042(12) 0.0548(4) Uani d . 1 1 . .
    O O2 0.89596(16) -0.05570(11) 0.26200(11) 0.0528(4) Uani d . 1 1 . .
    O O3 0.40514(19) 0.18257(14) -0.02227(16) 0.0843(7) Uani d . 1 1 . .
    O O4 0.5110(2) 0.34181(14) -0.24777(13) 0.0738(6) Uani d U 1 1 . .
    O O5 0.5554(2) 0.26312(16) -0.35371(12) 0.0846(7) Uani d . 1 1 . .
    S S1 0.75288(6) -0.06854(4) 0.28195(4) 0.04012(14) Uani d . 1 1 . .
loop_
    _atom_site_aniso_label
    _atom_site_aniso_U_11
    _atom_site_aniso_U_22
    _atom_site_aniso_U_33
    _atom_site_aniso_U_12
    _atom_site_aniso_U_13
    _atom_site_aniso_U_23
    C1 0.0297(10) 0.0474(12) 0.0366(10) 0.0047(8) 0.0069(8) 0.0104(9)
    C2 0.0462(13) 0.0614(15) 0.0479(13) -0.0007(11) 0.0153(10) 0.0164(11)
    C3 0.0641(17) 0.094(2) 0.0461(13) 0.0018(16) 0.0239(12) 0.0168(14)
    C4 0.0702(18) 0.092(2) 0.0437(13) 0.0085(16) 0.0135(12) -0.0041(14)
    C5 0.0732(18) 0.0651(17) 0.0550(15) -0.0096(14) 0.0130(13) -0.0070(13)
    C6 0.0536(14) 0.0578(15) 0.0476(13) -0.0061(11) 0.0155(11) 0.0091(11)
    C7 0.0253(9) 0.0404(10) 0.0338(9) -0.0015(7) 0.0106(7) -0.0059(8)
    C8 0.0353(10) 0.0500(12) 0.0379(10) -0.0038(9) 0.0153(8) 0.0015(9)
    C9 0.0327(10) 0.0569(13) 0.0499(12) -0.0094(9) 0.0217(9) -0.0047(10)
    C10 0.0249(9) 0.0551(13) 0.0551(12) -0.0025(9) 0.0137(9) -0.0089(11)
    C11 0.0297(10) 0.0428(11) 0.0431(11) 0.0032(8) 0.0078(8) -0.0022(9)
    C12 0.0278(9) 0.0348(9) 0.0327(9) -0.0012(7) 0.0104(7) -0.0058(7)
    C13 0.0285(9) 0.0379(10) 0.0345(9) -0.0014(7) 0.0118(7) -0.0030(8)
    C14 0.0262(9) 0.0450(11) 0.0356(9) -0.0024(8) 0.0121(7) 0.0008(8)
    C15 0.0320(10) 0.0450(11) 0.0458(11) 0.0016(9) 0.0121(8) 0.0065(9)
    C16 0.0304(10) 0.0447(11) 0.0333(9) -0.0010(8) 0.0071(7) 0.0069(8)
    C17 0.0341(10) 0.0439(11) 0.0341(10) 0.0030(8) 0.0088(8) 0.0061(8)
    C18 0.0316(9) 0.0346(9) 0.0312(9) -0.0012(8) 0.0057(7) 0.0035(7)
    C19 0.0391(9) 0.0370(10) 0.0352(9) 0.0011(8) 0.0084(7) 0.0092(8)
    C20 0.0593(15) 0.0524(13) 0.0483(12) 0.0049(11) 0.0258(11) 0.0171(10)
    C21 0.0493(14) 0.0625(16) 0.0833(19) 0.0094(12) 0.0377(13) 0.0260(14)
    C22 0.0299(11) 0.0644(16) 0.0780(17) 0.0042(10) 0.0108(11) 0.0224(13)
    C23 0.0353(11) 0.0550(13) 0.0400(11) -0.0012(9) 0.0020(8) 0.0097(10)
    N1 0.0247(7) 0.0512(10) 0.0353(8) -0.0006(7) 0.0096(6) 0.0061(7)
    N2 0.0463(9) 0.0630(12) 0.0374(10) 0.0006(8) 0.0042(7) 0.0201(9)
    O1 0.0543(10) 0.0441(9) 0.0673(11) 0.0027(7) 0.0192(8) 0.0051(8)
    O2 0.0296(8) 0.0740(11) 0.0580(9) 0.0098(7) 0.0173(7) 0.0095(8)
    O3 0.0350(9) 0.1001(16) 0.1185(17) 0.0172(9) 0.0228(10) 0.0669(14)
    O4 0.0556(11) 0.0885(14) 0.0741(13) 0.0308(9) 0.0130(9) 0.0299(10)
    O5 0.0781(14) 0.1281(19) 0.0350(9) -0.0157(13) -0.0045(9) 0.0106(11)
    S1 0.0301(2) 0.0473(3) 0.0443(3) 0.0062(2) 0.0126(2) 0.0080(2)
_geom_special_details
;
 All esds (except the esd in the dihedral angle between two l.s. planes)
 are estimated using the full covariance matrix.  The cell esds are taken
 into account individually in the estimation of esds in distances, angles
 and torsion angles; correlations between esds in cell parameters are only
 used when they are defined by crystal symmetry.  An approximate (isotropic)
 treatment of cell esds is used for estimating esds involving l.s. planes.
;
loop_
    _geom_bond_atom_site_label_1
    _geom_bond_atom_site_label_2
    _geom_bond_site_symmetry_2
    _geom_bond_distance
    _geom_bond_publ_flag
    C1 C6 . 1.378(3) ?
    C1 C2 . 1.381(3) ?
    C1 S1 . 1.751(2) ?
    C2 C3 . 1.387(4) ?
    C2 H2 . 0.9300 ?
    C3 C4 . 1.367(4) ?
    C3 H3 . 0.9300 ?
    C4 C5 . 1.370(4) ?
    C4 H4 . 0.9300 ?
    C5 C6 . 1.374(3) ?
    C5 H5 . 0.9300 ?
    C6 H6 . 0.9300 ?
    C7 C8 . 1.391(3) ?
    C7 C12 . 1.399(3) ?
    C7 N1 . 1.408(2) ?
    C8 C9 . 1.377(3) ?
    C8 H8 . 0.9300 ?
    C9 C10 . 1.387(3) ?
    C9 H9 . 0.9300 ?
    C10 C11 . 1.377(3) ?
    C10 H10 . 0.9300 ?
    C11 C12 . 1.397(3) ?
    C11 H11 . 0.9300 ?
    C12 C13 . 1.445(2) ?
    C13 C14 . 1.355(3) ?
    C13 C15 . 1.467(3) ?
    C14 N1 . 1.383(2) ?
    C14 H14 . 0.9300 ?
    C15 O3 . 1.212(3) ?
    C15 C16 . 1.502(3) ?
    C16 C17 . 1.523(3) ?
    C16 H16A . 0.9700 ?
    C16 H16B . 0.9700 ?
    C17 C18 . 1.505(3) ?
    C17 H17A . 0.9700 ?
    C17 H17B . 0.9700 ?
    C18 C23 . 1.385(3) ?
    C18 C19 . 1.391(3) ?
    C19 C20 . 1.381(3) ?
    C19 N2 . 1.465(3) ?
    C20 C21 . 1.368(4) ?
    C20 H20 . 0.9300 ?
    C21 C22 . 1.375(4) ?
    C21 H21 . 0.9300 ?
    C22 C23 . 1.379(3) ?
    C22 H22 . 0.9300 ?
    C23 H23 . 0.9300 ?
    N1 S1 . 1.6736(17) ?
    N2 O4 . 1.207(3) ?
    N2 O5 . 1.219(3) ?
    O1 S1 . 1.4199(17) ?
    O2 S1 . 1.4200(15) ?
loop_
    _geom_angle_atom_site_label_1
    _geom_angle_atom_site_label_2
    _geom_angle_atom_site_label_3
    _geom_angle_site_symmetry_1
    _geom_angle_site_symmetry_3
    _geom_angle
    _geom_angle_publ_flag
    C6 C1 C2 . . 121.5(2) ?
    C6 C1 S1 . . 118.98(16) ?
    C2 C1 S1 . . 119.51(18) ?
    C1 C2 C3 . . 118.4(2) ?
    C1 C2 H2 . . 120.8 ?
    C3 C2 H2 . . 120.8 ?
    C4 C3 C2 . . 120.2(2) ?
    C4 C3 H3 . . 119.9 ?
    C2 C3 H3 . . 119.9 ?
    C3 C4 C5 . . 120.7(3) ?
    C3 C4 H4 . . 119.6 ?
    C5 C4 H4 . . 119.6 ?
    C4 C5 C6 . . 120.2(3) ?
    C4 C5 H5 . . 119.9 ?
    C6 C5 H5 . . 119.9 ?
    C5 C6 C1 . . 119.0(2) ?
    C5 C6 H6 . . 120.5 ?
    C1 C6 H6 . . 120.5 ?
    C8 C7 C12 . . 122.82(17) ?
    C8 C7 N1 . . 130.07(18) ?
    C12 C7 N1 . . 107.11(16) ?
    C9 C8 C7 . . 116.8(2) ?
    C9 C8 H8 . . 121.6 ?
    C7 C8 H8 . . 121.6 ?
    C8 C9 C10 . . 121.31(19) ?
    C8 C9 H9 . . 119.3 ?
    C10 C9 H9 . . 119.3 ?
    C11 C10 C9 . . 121.80(19) ?
    C11 C10 H10 . . 119.1 ?
    C9 C10 H10 . . 119.1 ?
    C10 C11 C12 . . 118.3(2) ?
    C10 C11 H11 . . 120.8 ?
    C12 C11 H11 . . 120.8 ?
    C11 C12 C7 . . 118.88(17) ?
    C11 C12 C13 . . 134.02(18) ?
    C7 C12 C13 . . 107.10(16) ?
    C14 C13 C12 . . 107.52(17) ?
    C14 C13 C15 . . 127.04(17) ?
    C12 C13 C15 . . 125.39(17) ?
    C13 C14 N1 . . 109.73(16) ?
    C13 C14 H14 . . 125.1 ?
    N1 C14 H14 . . 125.1 ?
    O3 C15 C13 . . 119.40(19) ?
    O3 C15 C16 . . 121.40(19) ?
    C13 C15 C16 . . 119.20(17) ?
    C15 C16 C17 . . 111.76(16) ?
    C15 C16 H16A . . 109.3 ?
    C17 C16 H16A . . 109.3 ?
    C15 C16 H16B . . 109.3 ?
    C17 C16 H16B . . 109.3 ?
    H16A C16 H16B . . 107.9 ?
    C18 C17 C16 . . 114.23(16) ?
    C18 C17 H17A . . 108.7 ?
    C16 C17 H17A . . 108.7 ?
    C18 C17 H17B . . 108.7 ?
    C16 C17 H17B . . 108.7 ?
    H17A C17 H17B . . 107.6 ?
    C23 C18 C19 . . 115.16(18) ?
    C23 C18 C17 . . 122.06(17) ?
    C19 C18 C17 . . 122.69(17) ?
    C20 C19 C18 . . 123.49(19) ?
    C20 C19 N2 . . 116.22(18) ?
    C18 C19 N2 . . 120.29(18) ?
    C21 C20 C19 . . 119.3(2) ?
    C21 C20 H20 . . 120.4 ?
    C19 C20 H20 . . 120.4 ?
    C20 C21 C22 . . 119.1(2) ?
    C20 C21 H21 . . 120.4 ?
    C22 C21 H21 . . 120.4 ?
    C21 C22 C23 . . 120.7(2) ?
    C21 C22 H22 . . 119.6 ?
    C23 C22 H22 . . 119.6 ?
    C22 C23 C18 . . 122.2(2) ?
    C22 C23 H23 . . 118.9 ?
    C18 C23 H23 . . 118.9 ?
    C14 N1 C7 . . 108.51(15) ?
    C14 N1 S1 . . 124.51(13) ?
    C7 N1 S1 . . 126.97(13) ?
    O4 N2 O5 . . 123.7(2) ?
    O4 N2 C19 . . 119.0(2) ?
    O5 N2 C19 . . 117.3(2) ?
    O1 S1 O2 . . 121.30(10) ?
    O1 S1 N1 . . 106.80(9) ?
    O2 S1 N1 . . 104.39(9) ?
    O1 S1 C1 . . 108.84(10) ?
    O2 S1 C1 . . 109.71(10) ?
    N1 S1 C1 . . 104.41(9) ?
loop_
    _geom_torsion_atom_site_label_1
    _geom_torsion_atom_site_label_2
    _geom_torsion_atom_site_label_3
    _geom_torsion_atom_site_label_4
    _geom_torsion_site_symmetry_1
    _geom_torsion_site_symmetry_2
    _geom_torsion_site_symmetry_3
    _geom_torsion_site_symmetry_4
    _geom_torsion
    _geom_torsion_publ_flag
    C6 C1 C2 C3 . . . . 0.3(3) ?
    S1 C1 C2 C3 . . . . 178.00(18) ?
    C1 C2 C3 C4 . . . . 0.2(4) ?
    C2 C3 C4 C5 . . . . -0.3(4) ?
    C3 C4 C5 C6 . . . . -0.1(4) ?
    C4 C5 C6 C1 . . . . 0.6(4) ?
    C2 C1 C6 C5 . . . . -0.7(3) ?
    S1 C1 C6 C5 . . . . -178.44(19) ?
    C12 C7 C8 C9 . . . . 0.6(3) ?
    N1 C7 C8 C9 . . . . 179.64(19) ?
    C7 C8 C9 C10 . . . . 0.9(3) ?
    C8 C9 C10 C11 . . . . -1.0(3) ?
    C9 C10 C11 C12 . . . . -0.6(3) ?
    C10 C11 C12 C7 . . . . 2.1(3) ?
    C10 C11 C12 C13 . . . . -177.6(2) ?
    C8 C7 C12 C11 . . . . -2.2(3) ?
    N1 C7 C12 C11 . . . . 178.61(17) ?
    C8 C7 C12 C13 . . . . 177.62(18) ?
    N1 C7 C12 C13 . . . . -1.6(2) ?
    C11 C12 C13 C14 . . . . -179.4(2) ?
    C7 C12 C13 C14 . . . . 0.8(2) ?
    C11 C12 C13 C15 . . . . 3.0(3) ?
    C7 C12 C13 C15 . . . . -176.77(18) ?
    C12 C13 C14 N1 . . . . 0.3(2) ?
    C15 C13 C14 N1 . . . . 177.84(19) ?
    C14 C13 C15 O3 . . . . -172.1(2) ?
    C12 C13 C15 O3 . . . . 5.0(3) ?
    C14 C13 C15 C16 . . . . 8.0(3) ?
    C12 C13 C15 C16 . . . . -174.90(18) ?
    O3 C15 C16 C17 . . . . -3.1(3) ?
    C13 C15 C16 C17 . . . . 176.79(18) ?
    C15 C16 C17 C18 . . . . -164.04(17) ?
    C16 C17 C18 C23 . . . . -28.2(3) ?
    C16 C17 C18 C19 . . . . 148.00(19) ?
    C23 C18 C19 C20 . . . . 2.7(3) ?
    C17 C18 C19 C20 . . . . -173.8(2) ?
    C23 C18 C19 N2 . . . . -177.95(19) ?
    C17 C18 C19 N2 . . . . 5.6(3) ?
    C18 C19 C20 C21 . . . . -3.4(4) ?
    N2 C19 C20 C21 . . . . 177.3(2) ?
    C19 C20 C21 C22 . . . . 1.4(4) ?
    C20 C21 C22 C23 . . . . 0.9(4) ?
    C21 C22 C23 C18 . . . . -1.5(4) ?
    C19 C18 C23 C22 . . . . -0.2(3) ?
    C17 C18 C23 C22 . . . . 176.3(2) ?
    C13 C14 N1 C7 . . . . -1.3(2) ?
    C13 C14 N1 S1 . . . . 178.71(14) ?
    C8 C7 N1 C14 . . . . -177.3(2) ?
    C12 C7 N1 C14 . . . . 1.8(2) ?
    C8 C7 N1 S1 . . . . 2.6(3) ?
    C12 C7 N1 S1 . . . . -178.24(14) ?
    C20 C19 N2 O4 . . . . -135.8(2) ?
    C18 C19 N2 O4 . . . . 44.9(3) ?
    C20 C19 N2 O5 . . . . 42.3(3) ?
    C18 C19 N2 O5 . . . . -137.1(2) ?
    C14 N1 S1 O1 . . . . -139.88(17) ?
    C7 N1 S1 O1 . . . . 40.16(19) ?
    C14 N1 S1 O2 . . . . -10.27(19) ?
    C7 N1 S1 O2 . . . . 169.78(17) ?
    C14 N1 S1 C1 . . . . 104.91(17) ?
    C7 N1 S1 C1 . . . . -75.05(18) ?
    C6 C1 S1 O1 . . . . 172.14(17) ?
    C2 C1 S1 O1 . . . . -5.6(2) ?
    C6 C1 S1 O2 . . . . 37.3(2) ?
    C2 C1 S1 O2 . . . . -140.47(17) ?
    C6 C1 S1 N1 . . . . -74.09(18) ?
    C2 C1 S1 N1 . . . . 108.15(18) ?
loop_
    _geom_hbond_atom_site_label_D
    _geom_hbond_atom_site_label_H
    _geom_hbond_atom_site_label_A
    _geom_hbond_site_symmetry_A
    _geom_hbond_distance_DH
    _geom_hbond_distance_HA
    _geom_hbond_distance_DA
    _geom_hbond_angle_DHA
    _geom_hbond_publ_flag
    C9 H9 O2 1_455 0.93 2.54 3.328(2) 143 y
    C22 H22 O3 1_655 0.93 2.42 3.319(3) 163 y
    C23 H23 O5 4_666 0.93 2.36 3.247(3) 160 y
    C16 H16A Cg3 3_655 0.97 2.73 3.565(2) 144 y
_iucr_refine_instructions_details
;
TITL 4R1 in P2(1)/n
CELL  0.71073   9.0224  15.4581  15.1347   90.000  106.349   90.000
ZERR     4.00   0.0007   0.0010   0.0010    0.000    0.002    0.000
LATT   1
SYMM  1/2 - X, 1/2 + Y, 1/2 - Z
SFAC  C    H    N    O    S
UNIT  92   72   8    20   4
MERG   2
OMIT     0   1   1
DELU 0.001 O4 N2  N2 C19
FMAP   2
PLAN   20
SIZE     0.20   0.24   0.26
ACTA    50.00
BOND   $H
CONF
L.S.   4
HTAB C11 O3
HTAB C9 O2_$1
HTAB C22 O3_$2
HTAB C23 O5_$3
EQIV $2 1+x,y,z
EQIV $1 -1+x,y,z
EQIV $3 1/2+x,1/2-y,1/2+z
TEMP    22.00
WGHT    0.048000    1.089600
FVAR       0.17540
C1    1    0.757867   -0.018575    0.386581    11.00000    0.02974    0.04739 =
         0.03657    0.01038    0.00689    0.00471
C2    1    0.690814   -0.059277    0.446907    11.00000    0.04619    0.06142 =
         0.04789    0.01638    0.01530   -0.00072
AFIX  43
H2    2    0.640343   -0.111985    0.431791    11.00000   -1.20000
AFIX   0
C3    1    0.700520   -0.019692    0.530566    11.00000    0.06409    0.09393 =
         0.04609    0.01682    0.02389    0.00178
AFIX  43
H3    2    0.656525   -0.046036    0.572362    11.00000   -1.20000
AFIX   0
C4    1    0.774592    0.057966    0.551793    11.00000    0.07025    0.09154 =
         0.04374   -0.00411    0.01355    0.00849
AFIX  43
H4    2    0.780114    0.084215    0.607920    11.00000   -1.20000
AFIX   0
C5    1    0.840765    0.097525    0.491259    11.00000    0.07319    0.06513 =
         0.05501   -0.00697    0.01297   -0.00958
AFIX  43
H5    2    0.890658    0.150383    0.506461    11.00000   -1.20000
AFIX   0
C6    1    0.833650    0.059347    0.408154    11.00000    0.05358    0.05785 =
         0.04757    0.00912    0.01553   -0.00614
AFIX  43
H6    2    0.879267    0.085687    0.367114    11.00000   -1.20000
AFIX   0
C7    1    0.464332   -0.010555    0.183442    11.00000    0.02532    0.04041 =
         0.03377   -0.00587    0.01060   -0.00150
C8    1    0.370154   -0.055898    0.225897    11.00000    0.03526    0.05004 =
         0.03788    0.00150    0.01531   -0.00382
AFIX  43
H8    2    0.411127   -0.093185    0.274918    11.00000   -1.20000
AFIX   0
C9    1    0.213350   -0.042979    0.191924    11.00000    0.03270    0.05687 =
         0.04995   -0.00466    0.02167   -0.00938
AFIX  43
H9    2    0.146721   -0.071528    0.219123    11.00000   -1.20000
AFIX   0
C10   1    0.152801    0.011773    0.117934    11.00000    0.02490    0.05509 =
         0.05506   -0.00885    0.01371   -0.00252
AFIX  43
H10   2    0.046251    0.018371    0.096117    11.00000   -1.20000
AFIX   0
C11   1    0.246166    0.056623    0.075907    11.00000    0.02967    0.04278 =
         0.04314   -0.00223    0.00785    0.00317
AFIX  43
H11   2    0.203893    0.092678    0.025976    11.00000   -1.20000
AFIX   0
C12   1    0.406034    0.046578    0.110197    11.00000    0.02782    0.03481 =
         0.03270   -0.00582    0.01038   -0.00119
C13   1    0.537075    0.083925    0.086964    11.00000    0.02853    0.03787 =
         0.03451   -0.00300    0.01183   -0.00137
C14   1    0.666392    0.048668    0.143993    11.00000    0.02619    0.04503 =
         0.03561    0.00081    0.01206   -0.00241
AFIX  43
H14   2    0.766886    0.061803    0.143791    11.00000   -1.20000
AFIX   0
C15   1    0.528932    0.150653    0.016813    11.00000    0.03201    0.04503 =
         0.04582    0.00649    0.01211    0.00158
C16   1    0.674470    0.177827   -0.005155    11.00000    0.03035    0.04470 =
         0.03331    0.00688    0.00714   -0.00101
AFIX  23
H16A  2    0.723636    0.127334   -0.022537    11.00000   -1.20000
H16B  2    0.745294    0.202714    0.049393    11.00000   -1.20000
AFIX   0
C17   1    0.642354    0.243715   -0.083075    11.00000    0.03411    0.04389 =
         0.03415    0.00607    0.00885    0.00301
AFIX  23
H17A  2    0.550844    0.225860   -0.130601    11.00000   -1.20000
H17B  2    0.620143    0.299140   -0.059569    11.00000   -1.20000
AFIX   0
C18   1    0.772894    0.255225   -0.125814    11.00000    0.03155    0.03458 =
         0.03119    0.00346    0.00570   -0.00123
C19   1    0.748870    0.275621   -0.218294    11.00000    0.03907    0.03699 =
         0.03525    0.00923    0.00844    0.00110
C20   1    0.865790    0.278535   -0.260688    11.00000    0.05932    0.05241 =
         0.04829    0.01710    0.02582    0.00495
AFIX  43
H20   2    0.843322    0.289521   -0.323490    11.00000   -1.20000
AFIX   0
C21   1    1.014957    0.265088   -0.209302    11.00000    0.04932    0.06252 =
         0.08326    0.02602    0.03767    0.00945
AFIX  43
H21   2    1.095384    0.268088   -0.236424    11.00000   -1.20000
AFIX   0
C22   1    1.044433    0.247076   -0.117025    11.00000    0.02995    0.06436 =
         0.07797    0.02241    0.01075    0.00422
AFIX  43
H22   2    1.145700    0.238673   -0.081415    11.00000   -1.20000
AFIX   0
C23   1    0.925480    0.241335   -0.076690    11.00000    0.03526    0.05499 =
         0.03996    0.00970    0.00202   -0.00119
AFIX  43
H23   2    0.948473    0.227687   -0.014449    11.00000   -1.20000
AFIX   0
N1    3    0.626366   -0.009778    0.202519    11.00000    0.02468    0.05125 =
         0.03535    0.00613    0.00963   -0.00056
N2    3    0.593024    0.294604   -0.276748    11.00000    0.04628    0.06296 =
         0.03735    0.02013    0.00419    0.00057
O1    4    0.687987   -0.152397    0.280420    11.00000    0.05428    0.04415 =
         0.06734    0.00511    0.01923    0.00269
O2    4    0.895962   -0.055704    0.262004    11.00000    0.02962    0.07396 =
         0.05798    0.00946    0.01727    0.00978
O3    4    0.405141    0.182574   -0.022268    11.00000    0.03498    0.10013 =
         0.11845    0.06689    0.02279    0.01715
O4    4    0.510964    0.341806   -0.247772    11.00000    0.05564    0.08852 =
         0.07407    0.02992    0.01296    0.03078
O5    4    0.555377    0.263124   -0.353715    11.00000    0.07805    0.12815 =
         0.03495    0.01057   -0.00455   -0.01573
S1    5    0.752884   -0.068538    0.281953    11.00000    0.03015    0.04726 =
         0.04426    0.00796    0.01262    0.00619
HKLF 4
REM  4R1 in P2(1)/n
REM R1 =  0.0584 for   4060 Fo > 4sig(Fo)  and  0.1029 for all   6149 data
REM    280 parameters refined using      3 restraints
END
WGHT      0.0480      1.0896
REM Highest difference peak  0.352,  deepest hole -0.324,  1-sigma level  0.051
Q1    1   0.8414 -0.0852  0.2808  11.00000  0.05    0.35
Q2    1   0.4763  0.0645  0.0954  11.00000  0.05    0.31
Q3    1   0.3240  0.0375  0.0863  11.00000  0.05    0.30
Q4    1   0.5377  0.1172  0.0582  11.00000  0.05    0.29
Q5    1   0.8214 -0.0398  0.2606  11.00000  0.05    0.29
Q6    1   0.7604 -0.0302  0.3380  11.00000  0.05    0.28
Q7    1   0.9768  0.2712 -0.1003  11.00000  0.05    0.28
Q8    1   0.4102  0.1433 -0.0400  11.00000  0.05    0.27
Q9    1   0.6011  0.1646  0.0031  11.00000  0.05    0.27
Q10   1   0.6659  0.2167 -0.0425  11.00000  0.05    0.27
Q11   1   0.6973  0.2443 -0.1151  11.00000  0.05    0.26
Q12   1   0.8023  0.3055 -0.2384  11.00000  0.05    0.26
Q13   1   0.5466 -0.0100  0.1941  11.00000  0.05    0.26
Q14   1   0.7583  0.2556 -0.1761  11.00000  0.05    0.25
Q15   1   0.2961 -0.0546  0.2017  11.00000  0.05    0.25
Q16   1   0.4276  0.0409  0.1612  11.00000  0.05    0.24
Q17   1   0.2354  0.0387  0.1190  11.00000  0.05    0.24
Q18   1   0.6011  0.0874  0.1318  11.00000  0.05    0.23
Q19   1   0.7378 -0.0589  0.3420  11.00000  0.05    0.23
Q20   1   0.4397  0.1923  0.0214  11.00000  0.05    0.23
;
