# Supplementary material for: Crystal structure of 3-(2-nitro­phen­yl)-1-(1-phenyl­sulfonyl-1H-indol-3-yl)propan-1-one
Source: Acta Crystallogr E Crystallogr Commun. 2015 Oct 31;71(Pt 11):o892–3. doi: 10.1107/S2056989015020162 (PMC4645035; doi:10.1107/S2056989015020162)
Supplement: Supplementary file 2 [file e-71-0o892-Isup2.hkl]

#
# h,k,l, Fc-squared, Fo-squared, sigma(Fo-squared) and status flag
#
data_I
_shelx_title ' 4R1 in P2(1)/n'
_shelx_refln_list_code          4
_shelx_F_calc_maximum      177.30
_exptl_crystal_F_000       904.00
_reflns_d_resolution_high  0.6782
 
loop_
 _symmetry_equiv_pos_as_xyz
 'x, y, z'
 '-x+1/2, y+1/2, -z+1/2'
 '-x, -y, -z'
 'x-1/2, -y-1/2, z-1/2'
 
_cell_length_a     9.0224
_cell_length_b    15.4581
_cell_length_c    15.1347
_cell_angle_alpha  90.000
_cell_angle_beta  106.349
_cell_angle_gamma  90.000
 
_shelx_F_squared_multiplier     1.000
 
loop_
 _refln_index_h
 _refln_index_k
 _refln_index_l
 _refln_F_squared_calc
 _refln_F_squared_meas
 _refln_F_squared_sigma
 _refln_observed_status
   2   0   0     8545.32     8714.70     96.05 o
   4   0   0      569.28      615.91      9.14 o
   6   0   0      866.66      795.65     14.07 o
   8   0   0      821.13      768.64     33.97 o
  10   0   0      367.02      404.34     26.00 o
  12   0   0       78.77       78.98     16.90 o
   1   1   0     3303.55     3379.03     40.56 o
   2   1   0      112.75       93.93      1.64 o
   3   1   0        1.55       -0.19      0.97 o
   4   1   0     2576.29     2603.03     21.32 o
   5   1   0       10.54       23.96      2.80 o
   6   1   0      115.75       97.24      3.69 o
   7   1   0       50.55       47.65      4.44 o
   8   1   0      613.33      607.24     13.89 o
   9   1   0       87.94       79.28      8.19 o
  10   1   0       47.08       46.20     14.95 o
  11   1   0        5.09       17.34      8.83 o
  12   1   0        6.04        3.58     12.68 o
   0   2   0     3487.50     3188.71    115.38 o
   1   2   0     3220.08     3326.07     22.34 o
   2   2   0    19757.25    19527.80    136.76 o
   3   2   0      323.59      324.03      3.83 o
   4   2   0       22.28       11.10      1.57 o
   5   2   0      910.23      922.28     10.98 o
   6   2   0       31.84       39.97      3.27 o
   7   2   0     1847.40     1757.49     20.84 o
   8   2   0      335.75      314.17     11.50 o
   9   2   0        0.12       -5.42      5.42 o
  10   2   0       72.85       64.02      9.99 o
  11   2   0       36.41       81.32     17.55 o
  12   2   0        2.28       -3.90     11.38 o
   1   3   0      179.10      167.87      2.51 o
   2   3   0     1112.87     1080.35      8.25 o
   3   3   0     2004.54     2032.20     15.72 o
   4   3   0      581.53      676.92      7.70 o
   5   3   0      144.00      160.56      4.12 o
   6   3   0      109.55      117.98      4.60 o
   7   3   0       90.52      100.38      4.83 o
   8   3   0       18.56       24.25      5.54 o
   9   3   0        0.02       -3.32      5.11 o
  10   3   0       39.94       41.47      9.21 o
  11   3   0        0.09       16.81      8.90 o
  12   3   0        6.07       -7.48     12.68 o
   0   4   0    31436.49    31793.87    266.93 o
   1   4   0        0.72        0.00      0.95 o
   2   4   0       12.20       19.80      1.32 o
   3   4   0     2635.84     2605.60     18.77 o
   4   4   0      182.09      169.49      3.17 o
   5   4   0     1092.70     1047.11     12.91 o
   6   4   0      412.96      380.62      7.28 o
   7   4   0      748.14      729.37     11.32 o
   8   4   0       55.35       51.19      5.74 o
   9   4   0      109.66      118.60      9.48 o
  10   4   0       92.86      108.11      9.92 o
  11   4   0       81.71      108.35     18.36 o
  12   4   0        1.51        1.95     11.38 o
   1   5   0      447.64      495.98      4.22 o
   2   5   0      706.03      756.01      6.15 o
   3   5   0     1474.46     1612.60     12.37 o
   4   5   0      560.32      511.71      5.81 o
   5   5   0        0.86        2.47      1.77 o
   6   5   0      227.59      243.19      6.20 o
   7   5   0       33.63       45.42      3.78 o
   8   5   0      103.57       99.94      8.35 o
   9   5   0        4.42       -1.26      6.14 o
  10   5   0        9.96       22.44      7.13 o
  11   5   0        0.22        7.54     12.03 o
  12   5   0        3.42       18.20     13.65 o
   0   6   0     6350.07     6159.91     52.46 o
   1   6   0     3001.95     3194.91     19.99 o
   2   6   0     1308.62     1319.86      9.91 o
   3   6   0      110.86      104.55      2.34 o
   4   6   0      600.18      622.51      7.20 o
   5   6   0      834.18      933.59     10.91 o
   6   6   0     1218.26     1160.73     14.73 o
   7   6   0     1457.52     1338.10     21.50 o
   8   6   0      158.92      177.60     10.12 o
   9   6   0       32.44       43.97      7.28 o
  10   6   0      224.26      263.00     13.91 o
  11   6   0       25.62       59.44     22.43 o
  12   6   0       19.76       10.73     13.33 o
   1   7   0      228.80      238.24      2.91 o
   2   7   0       62.77       74.80      1.92 o
   3   7   0      190.24      190.38      3.10 o
   4   7   0      151.36      144.21      4.26 o
   5   7   0        0.24       -1.56      1.80 o
   6   7   0       43.63       62.94      3.73 o
   7   7   0      177.47      189.81      9.70 o
   8   7   0        6.54       -4.47      4.47 o
   9   7   0       27.14       17.07      5.99 o
  10   7   0        4.25       10.17      8.99 o
  11   7   0        1.49       26.56      9.75 o
   0   8   0     1567.77     1565.13     17.29 o
   1   8   0       15.84       28.09      1.64 o
   2   8   0     2718.91     2702.98     19.02 o
   3   8   0      240.27      211.78      3.56 o
   4   8   0        6.25        2.11      1.62 o
   5   8   0       90.73       94.34      3.88 o
   6   8   0      487.65      479.49      9.40 o
   7   8   0       12.46       26.13      6.31 o
   8   8   0      111.11      108.29      8.80 o
   9   8   0       27.77       32.42      6.96 o
  10   8   0       10.92       15.12      7.27 o
  11   8   0        6.78       31.53     11.70 o
   1   9   0        3.53        5.34      1.55 o
   2   9   0        0.30        1.16      1.41 o
   3   9   0      290.17      288.29      4.53 o
   4   9   0      130.44      138.59      4.22 o
   5   9   0       30.51       36.43      3.20 o
   6   9   0        1.22        4.16      3.77 o
   7   9   0        3.08        6.31      6.77 o
   8   9   0      250.08      259.21     11.71 o
   9   9   0      179.79      191.97     11.62 o
  10   9   0        3.87       23.24      9.54 o
  11   9   0       66.90       73.13     13.33 o
   0  10   0     4953.69     5178.18     54.36 o
   1  10   0       46.24       63.40      2.51 o
   2  10   0      388.94      436.08      5.75 o
   3  10   0      160.22      153.64      3.52 o
   4  10   0      353.72      373.09      6.64 o
   5  10   0      295.67      254.51      6.18 o
   6  10   0       30.05       25.55      5.98 o
   7  10   0      124.92      130.07      8.99 o
   8  10   0       14.08       18.58      5.86 o
   9  10   0        0.39        3.33      6.39 o
  10  10   0        0.02        8.94      6.52 o
   1  11   0       17.26       14.78      1.91 o
   2  11   0       17.35       19.45      2.02 o
   3  11   0      144.40      150.39      3.71 o
   4  11   0      102.94       99.15      4.13 o
   5  11   0        5.17       -3.85      3.94 o
   6  11   0       29.67       31.17      6.08 o
   7  11   0      152.65      154.37     10.07 o
   8  11   0       61.57       59.43      7.83 o
   9  11   0        3.79       11.19      6.40 o
  10  11   0       35.50       44.49      7.93 o
   0  12   0      719.47      681.57     11.52 o
   1  12   0      414.47      425.48      5.93 o
   2  12   0       49.39       62.35      3.01 o
   3  12   0      595.01      618.08      7.66 o
   4  12   0      228.04      225.48      6.34 o
   5  12   0      331.19      327.50      9.36 o
   6  12   0       33.58       29.69      5.47 o
   7  12   0       49.95       59.17      6.33 o
   8  12   0       12.75        9.46      6.03 o
   9  12   0       15.29       19.83      6.65 o
  10  12   0       70.88       47.89     12.95 o
   1  13   0       54.40       51.75      3.29 o
   2  13   0        0.98       -2.18      2.18 o
   3  13   0        0.31       -2.31      2.31 o
   4  13   0        9.09        6.64      3.71 o
   5  13   0       62.05       56.03      5.83 o
   6  13   0       45.24       49.78      5.90 o
   7  13   0        0.15        0.10      5.50 o
   8  13   0      103.15      113.65      9.48 o
   9  13   0        9.43       -3.15      6.04 o
  10  13   0        8.15       -9.60      9.60 o
   0  14   0      240.52      211.66      7.46 o
   1  14   0       77.92       64.86      4.06 o
   2  14   0      108.10      105.88      4.89 o
   3  14   0      236.33      231.24      7.80 o
   4  14   0      182.97      176.28      7.24 o
   5  14   0      166.39      196.29      8.69 o
   6  14   0       56.29       62.74      6.08 o
   7  14   0        0.02        0.85      5.34 o
   8  14   0      113.16      116.81      7.86 o
   9  14   0        5.10       -7.72      7.72 o
   1  15   0        1.93        0.68      3.13 o
   2  15   0       16.14        9.73      5.77 o
   3  15   0       37.18       40.10      4.52 o
   4  15   0      176.54      185.60      9.11 o
   5  15   0        0.12        6.30      4.36 o
   6  15   0      110.27       98.68      9.25 o
   7  15   0        0.03       -6.86      6.86 o
   8  15   0        3.05       -4.54      6.68 o
   9  15   0        1.63       -1.95     16.58 o
   0  16   0      243.56      293.91     15.39 o
   1  16   0      210.00      233.90      8.18 o
   2  16   0      136.61      145.77      6.89 o
   3  16   0       51.35       54.34      5.54 o
   4  16   0        1.52        0.29      4.09 o
   5  16   0       48.83       37.76      5.50 o
   6  16   0       59.16       67.44      6.65 o
   7  16   0        2.51        2.28      6.58 o
   8  16   0       22.65       29.88      9.31 o
   1  17   0        1.48       -1.22      5.29 o
   2  17   0       30.64       23.84      5.53 o
   3  17   0       28.12       15.72      4.92 o
   4  17   0        0.74        2.14      4.63 o
   5  17   0       11.15        0.93      7.49 o
   6  17   0        0.51       -5.23      5.23 o
   7  17   0       16.92       20.16      8.15 o
   8  17   0        5.91        4.57     15.76 o
   0  18   0       64.40       66.82     11.54 o
   1  18   0       90.08       95.24      8.16 o
   2  18   0       43.96       39.84      6.67 o
   3  18   0      175.55      177.89      9.89 o
   4  18   0        9.69        5.90      5.57 o
   5  18   0       33.12       35.09      7.07 o
   6  18   0        0.02        0.48     11.61 o
   7  18   0       40.59       48.75     18.20 o
   1  19   0        0.04        0.14      5.95 o
   2  19   0        0.32       -5.48      5.48 o
   3  19   0        0.54        1.42      5.72 o
   4  19   0        5.25        5.14      6.30 o
   5  19   0        8.38        9.41      7.08 o
   0  20   0       35.47       27.41      9.77 o
   1  20   0       76.79       80.32      8.59 o
   2  20   0       13.72        9.89      6.76 o
   3  20   0       10.24        5.85      8.12 o
   4  20   0       29.87       40.98     14.14 o
   1  21   0        9.63       13.96      6.97 o
   2  21   0        0.94       12.31      8.82 o
   3  21   0        0.72        7.98      8.26 o
   4  21   0        8.63       24.38     13.33 o
   2  22   0       12.74        8.13     13.33 o
   3  22   0        8.41       11.70     12.35 o
 -11   0   1       10.27       11.38     11.70 o
  -9   0   1       71.28       68.26      9.77 o
  -7   0   1       89.84       63.46      9.75 o
  -5   0   1      247.88      341.29      7.66 o
  -3   0   1     6241.80     5937.60     60.03 o
  -1   0   1     4251.07     3830.27    139.85 o
   1   0   1     2886.69     2960.50     32.99 o
   3   0   1      490.74      441.45      7.43 o
   5   0   1      267.60      235.52      6.39 o
   7   0   1      691.20      706.45     15.51 o
   9   0   1       75.48       74.76     13.65 o
  11   0   1       51.11       76.06     16.25 o
 -12   1   1        9.03       23.86     10.44 o
 -11   1   1       10.85       22.47      8.95 o
 -10   1   1       30.87       20.49      8.39 o
  -9   1   1        6.70        0.83      4.88 o
  -8   1   1      117.38      129.51      7.83 o
  -7   1   1      166.83      165.38      8.48 o
  -6   1   1      117.93      108.24      4.21 o
  -5   1   1        3.90       -0.88      1.56 o
  -4   1   1     2421.30     2661.76     20.67 o
  -3   1   1     1597.42     1585.81     12.07 o
  -2   1   1     8049.17     8261.86     55.03 o
  -1   1   1     2199.53     2194.29     15.03 o
   1   1   1      285.86      249.07      2.87 o
   2   1   1     4842.70     5267.33     41.65 o
   3   1   1      767.09      729.55      7.03 o
   4   1   1      251.51      271.23      4.11 o
   5   1   1        5.54       -0.60      2.33 o
   6   1   1      107.63      109.46      3.89 o
   7   1   1       29.32       23.51      3.88 o
   8   1   1       64.30       81.87      9.85 o
   9   1   1       50.10       34.81      6.81 o
  10   1   1        0.53       -7.24      7.24 o
  11   1   1       35.66       38.39      9.58 o
 -12   2   1        3.90        4.55     12.35 o
 -11   2   1      225.87      261.77     22.10 o
 -10   2   1       11.42       -6.44      9.79 o
  -9   2   1       96.65      107.92      7.78 o
  -8   2   1      863.47      819.13     16.49 o
  -7   2   1     2298.18     2147.10     24.45 o
  -6   2   1        7.07       -1.14      2.41 o
  -5   2   1       40.30       20.69      2.19 o
  -4   2   1     1238.03     1391.53     11.34 o
  -3   2   1     1377.46     1354.51     11.13 o
  -2   2   1      952.94      943.73      7.77 o
  -1   2   1    21573.76    21656.63    139.29 o
   0   2   1      900.67      908.00      6.62 o
   1   2   1     2973.85     3050.47     22.75 o
   2   2   1    17529.55    17559.32    146.43 o
   3   2   1     1764.10     1915.26     15.65 o
   4   2   1     1423.10     1407.00     13.31 o
   5   2   1      365.45      387.70      6.24 o
   6   2   1     1848.96     1815.20     20.44 o
   7   2   1      555.51      525.38      9.30 o
   8   2   1       76.60       77.62      6.09 o
   9   2   1       84.35       94.60      8.60 o
  10   2   1       18.77       31.55     16.90 o
  11   2   1       34.95       59.05     11.13 o
 -12   3   1       49.81       65.01     15.28 o
 -11   3   1        4.00       16.55      9.02 o
 -10   3   1       22.85       18.30      7.06 o
  -9   3   1        4.43        1.14      5.15 o
  -8   3   1       99.21      126.10      9.15 o
  -7   3   1      858.46      767.22     11.95 o
  -6   3   1      117.60      123.79      4.74 o
  -5   3   1     1343.71     1381.91     14.70 o
  -4   3   1     1800.98     1955.56     15.85 o
  -3   3   1      374.65      401.98      4.54 o
  -2   3   1      190.99      211.71      2.61 o
  -1   3   1      931.09     1027.22      7.43 o
   0   3   1     3465.06     3566.27     23.43 o
   1   3   1     1270.60     1315.19     10.15 o
   2   3   1     1154.77     1194.76      9.88 o
   3   3   1      193.40      232.37      3.51 o
   4   3   1      175.01      231.44      3.94 o
   5   3   1        5.92        3.76      1.72 o
   6   3   1      485.06      492.78      9.57 o
   7   3   1        6.56       16.51      3.08 o
   8   3   1        1.62        7.71      4.32 o
   9   3   1       28.48       26.68     10.57 o
  10   3   1        7.90        0.25      7.22 o
  11   3   1       75.07       88.44     11.56 o
 -12   4   1        1.98        5.53     13.33 o
 -11   4   1       28.74       51.65     10.60 o
 -10   4   1       43.30       32.30     11.29 o
  -9   4   1       17.33       18.74      6.16 o
  -8   4   1     1291.03     1238.43     21.20 o
  -7   4   1       96.27       90.43      5.02 o
  -6   4   1     1187.42     1082.03     14.06 o
  -5   4   1      602.67      668.31      8.69 o
  -4   4   1      285.95      284.45      4.03 o
  -3   4   1       12.21        9.00      1.15 o
  -2   4   1      418.40      457.48      4.23 o
  -1   4   1    17400.57    17882.31    114.09 o
   0   4   1    16033.05    15815.71     96.80 o
   1   4   1      105.08      123.91      1.66 o
   2   4   1     3586.78     3570.87     30.84 o
   3   4   1      263.22      282.24      3.40 o
   4   4   1     1736.38     1693.10     15.52 o
   5   4   1        9.03        8.24      2.09 o
   6   4   1     1357.65     1379.51     16.48 o
   7   4   1       87.78      101.34      5.67 o
   8   4   1      811.36      797.57     31.35 o
   9   4   1       19.81       24.57      7.85 o
  10   4   1       10.31       28.51      8.24 o
  11   4   1        7.04        6.68      8.74 o
 -12   5   1        6.70       25.35     12.68 o
 -11   5   1       25.25       65.65     11.00 o
 -10   5   1        2.66        2.57      6.89 o
  -9   5   1      185.17      195.58     11.55 o
  -8   5   1       95.41      100.82     10.99 o
  -7   5   1       20.08       30.42      3.97 o
  -6   5   1      101.16       98.59      4.00 o
  -5   5   1      780.49      724.74     10.53 o
  -4   5   1      972.08     1066.25     10.78 o
  -3   5   1       33.05       50.39      1.82 o
  -2   5   1     1314.93     1318.72      9.86 o
  -1   5   1     1915.09     2020.13     14.08 o
   0   5   1     3895.99     3954.76     24.11 o
   1   5   1     4692.23     4872.12     30.44 o
   2   5   1      561.88      546.31      6.15 o
   3   5   1      235.44      248.28      3.42 o
   4   5   1     1095.06     1102.48     11.49 o
   5   5   1      261.23      241.28      6.48 o
   6   5   1      448.92      421.16      7.58 o
   7   5   1      468.52      469.87      9.63 o
   8   5   1        4.85       10.76      5.71 o
   9   5   1       46.41       40.96      7.51 o
  10   5   1        4.80        7.46     18.20 o
  11   5   1        3.62       12.16      8.65 o
  12   5   1        7.59       -5.85     12.03 o
 -12   6   1       39.00       39.65     14.63 o
 -11   6   1       25.06       45.73     14.63 o
 -10   6   1       19.14        5.15      7.57 o
  -9   6   1       65.09       79.90      8.46 o
  -8   6   1      396.93      351.81     12.94 o
  -7   6   1      402.01      405.23      9.52 o
  -6   6   1       75.57       97.51      3.96 o
  -5   6   1      898.32      946.30     11.25 o
  -4   6   1      141.66      170.57      3.96 o
  -3   6   1      947.77      905.37      8.35 o
  -2   6   1       12.69       14.80      1.22 o
  -1   6   1     1596.79     1776.75     12.31 o
   0   6   1       61.39       68.72      2.18 o
   1   6   1      271.79      208.75      2.58 o
   2   6   1      123.63      120.39      2.18 o
   3   6   1      250.30      310.68      4.00 o
   4   6   1     1735.84     1753.67     16.19 o
   5   6   1      353.84      324.34      6.71 o
   6   6   1      277.43      249.96      6.78 o
   7   6   1       71.20       92.18      7.71 o
   8   6   1        2.27        5.14      4.97 o
   9   6   1      184.41      190.08     11.35 o
  10   6   1        0.01        7.72      7.52 o
  11   6   1        2.38        7.93      8.65 o
 -11   7   1        2.89        4.23      7.18 o
 -10   7   1       11.36        4.01      5.73 o
  -9   7   1        2.92       -4.12      7.33 o
  -8   7   1        2.74        4.17      5.59 o
  -7   7   1     1001.96      946.84     17.23 o
  -6   7   1       76.50       92.42      4.05 o
  -5   7   1       13.85       18.86      2.33 o
  -4   7   1      330.58      348.52      5.67 o
  -3   7   1       11.95        8.50      1.51 o
  -2   7   1      782.58      844.70      8.30 o
  -1   7   1      783.14      864.38      7.05 o
   0   7   1       28.78       32.49      1.48 o
   1   7   1      455.71      468.23      4.45 o
   2   7   1     1913.97     2016.34     14.40 o
   3   7   1     1035.38     1115.78     15.64 o
   4   7   1      330.85      382.79      4.94 o
   5   7   1      181.44      192.85      4.69 o
   6   7   1      955.38      892.08     11.92 o
   7   7   1       95.24       93.65      7.49 o
   8   7   1       10.75       13.60      5.59 o
   9   7   1        1.79       -4.63      5.34 o
  10   7   1       27.10       39.21      7.36 o
  11   7   1       12.41        2.28      9.43 o
 -11   8   1       32.83       44.41     12.84 o
 -10   8   1        0.89       -5.30      5.40 o
  -9   8   1       29.27       20.71      6.85 o
  -8   8   1       33.34       25.09      5.99 o
  -7   8   1      138.46      130.92      9.82 o
  -6   8   1        2.40        6.40      2.48 o
  -5   8   1      274.97      248.49      6.26 o
  -4   8   1      184.74      140.94      3.91 o
  -3   8   1      846.91      911.16      9.37 o
  -2   8   1      182.67      213.00      3.63 o
  -1   8   1     4591.11     4785.68     33.59 o
   0   8   1     1892.92     2097.76     15.28 o
   1   8   1        0.77        4.81      1.19 o
   2   8   1       91.83      108.06      2.31 o
   3   8   1       81.46       74.59      2.02 o
   4   8   1        3.23        2.53      1.85 o
   5   8   1      548.89      523.10      7.18 o
   6   8   1       99.07       96.30      4.53 o
   7   8   1       21.70       29.64      8.98 o
   8   8   1       41.46       52.30      9.95 o
   9   8   1      168.22      197.46     11.46 o
  10   8   1       24.03       37.76      7.67 o
  11   8   1      133.03      133.26     15.93 o
 -11   9   1       12.59       23.74      8.51 o
 -10   9   1        0.00        0.46      7.10 o
  -9   9   1       44.53       45.33     10.30 o
  -8   9   1       91.58       95.85      8.50 o
  -7   9   1       42.05       64.82      7.57 o
  -6   9   1      163.35      147.62      5.21 o
  -5   9   1        6.73       11.92      2.39 o
  -4   9   1      224.66      217.89      4.85 o
  -3   9   1       64.47       87.76      3.23 o
  -2   9   1      340.41      371.03      5.08 o
  -1   9   1      492.65      586.56      6.34 o
   0   9   1       13.99       30.41      1.91 o
   1   9   1      333.12      359.76      4.53 o
   2   9   1      115.62      140.46      2.97 o
   3   9   1       14.92       16.47      1.45 o
   4   9   1      334.34      325.01      7.10 o
   5   9   1        4.11       -0.39      1.90 o
   6   9   1      379.52      388.65     12.26 o
   7   9   1      207.41      241.01     28.38 o
   8   9   1       12.31        9.97      5.80 o
   9   9   1        4.63        1.35      5.77 o
  10   9   1       12.46       23.00      7.32 o
 -11  10   1        1.02       23.89      9.32 o
 -10  10   1       64.14       80.44      9.73 o
  -9  10   1        5.28       15.84      7.10 o
  -8  10   1      229.10      218.90     11.80 o
  -7  10   1      341.40      333.26     13.35 o
  -6  10   1      114.93      125.48      8.86 o
  -5  10   1       22.31       10.35      3.65 o
  -4  10   1       19.59       18.68      2.52 o
  -3  10   1       25.62       28.17      2.33 o
  -2  10   1      605.94      606.23      6.75 o
  -1  10   1       41.68       39.34      2.35 o
   0  10   1     1101.52     1033.45      9.53 o
   1  10   1      203.14      213.57      3.78 o
   2  10   1      887.69      872.33     12.22 o
   3  10   1       26.33       27.21      1.93 o
   4  10   1      169.74      145.05      3.53 o
   5  10   1        9.30       16.04      2.05 o
   6  10   1      450.16      464.80     13.50 o
   7  10   1       13.47       17.33      5.68 o
   8  10   1       81.91       77.75      8.90 o
   9  10   1        1.75        6.35      5.95 o
  10  10   1       14.41       13.35     11.42 o
 -11  11   1        9.48       26.43      9.78 o
 -10  11   1        9.02       18.75      7.62 o
  -9  11   1        1.12        6.98      5.75 o
  -8  11   1       40.04       40.35      7.36 o
  -7  11   1       56.74       48.78      6.81 o
  -6  11   1      162.87      169.13     10.31 o
  -5  11   1       12.12       12.93      3.55 o
  -4  11   1       11.16        6.26      2.23 o
  -3  11   1        0.44       -0.35      1.98 o
  -2  11   1      131.52      126.62      3.46 o
  -1  11   1        2.65        1.46      1.66 o
   0  11   1        2.16       17.76      2.12 o
   1  11   1      235.25      249.28      4.63 o
   2  11   1      177.92      178.87      3.80 o
   3  11   1      202.38      184.27      3.76 o
   4  11   1        2.77       -1.26      2.15 o
   5  11   1      158.77      147.91      6.93 o
   6  11   1      486.47      487.22     13.46 o
   7  11   1        1.68       -0.24      4.51 o
   8  11   1        1.32        5.83      5.11 o
   9  11   1        6.64       -2.45      5.54 o
  10  11   1        5.53       -2.97      6.69 o
 -10  12   1        5.01        5.66      6.89 o
  -9  12   1       12.03       14.50      6.78 o
  -8  12   1        1.49       11.28      9.98 o
  -7  12   1       22.71       30.77      6.85 o
  -6  12   1       34.18       39.96      6.35 o
  -5  12   1      154.58      159.77      8.51 o
  -4  12   1        1.87       -2.46      2.46 o
  -3  12   1        8.96        2.81      2.15 o
  -2  12   1      197.50      206.05      4.59 o
  -1  12   1      322.07      303.27      5.06 o
   0  12   1       28.94       27.43      2.55 o
   1  12   1      226.56      243.66      4.97 o
   2  12   1      424.44      425.16      5.96 o
   3  12   1        7.29        2.63      2.98 o
   4  12   1        0.88       -3.26      3.26 o
   5  12   1       19.16       20.59      4.34 o
   6  12   1       95.47       95.18      6.52 o
   7  12   1      206.25      217.44      9.27 o
   8  12   1        8.54        7.55      4.70 o
   9  12   1       11.19       -7.98      7.98 o
  10  12   1       11.39        2.44      8.96 o
 -10  13   1       15.20        2.87     10.51 o
  -9  13   1        5.66       -3.16      5.68 o
  -8  13   1        1.25        3.09      5.95 o
  -7  13   1        3.03        3.47      5.52 o
  -6  13   1       28.31       33.32      6.22 o
  -5  13   1       11.97       18.36      5.73 o
  -4  13   1       11.53        2.49      5.25 o
  -3  13   1      107.90       89.29      4.21 o
  -2  13   1      384.49      359.34      6.09 o
  -1  13   1      183.85      197.21      4.56 o
   0  13   1        0.01       -2.24      2.24 o
   1  13   1        4.26        7.07      3.44 o
   2  13   1       82.68       83.54      3.56 o
   3  13   1        0.04       -0.39      3.40 o
   4  13   1       14.96       12.09      4.38 o
   5  13   1       76.11       71.76      5.70 o
   6  13   1       20.09       24.10      4.78 o
   7  13   1       42.30       35.59      6.52 o
   8  13   1        2.99       -5.93      7.18 o
   9  13   1        1.55       -7.93      7.93 o
  10  13   1        7.26       -5.85     15.93 o
  -9  14   1       15.26        3.00      6.86 o
  -8  14   1       13.82       24.17      6.66 o
  -7  14   1      173.46      160.00      8.99 o
  -6  14   1       12.87       12.09      4.94 o
  -5  14   1      109.31      116.24      7.16 o
  -4  14   1        4.09        1.09      3.75 o
  -3  14   1       18.56       12.72      4.19 o
  -2  14   1       21.99       29.85      3.51 o
  -1  14   1      360.92      375.63      7.43 o
   0  14   1       17.22       20.79      3.31 o
   1  14   1      206.12      190.62      5.64 o
   2  14   1       23.52       26.68      4.24 o
   3  14   1      718.37      725.89     14.82 o
   4  14   1      180.72      180.82      7.20 o
   5  14   1       12.12       16.59      4.85 o
   6  14   1        2.60        2.82      4.15 o
   7  14   1       16.97       17.19      6.89 o
   8  14   1       57.24       55.25      9.63 o
   9  14   1        0.01       -8.06      8.87 o
  -9  15   1       25.70       13.93      9.74 o
  -8  15   1        5.96       13.90      5.57 o
  -7  15   1       40.70       37.11      6.26 o
  -6  15   1       28.76       26.07      6.61 o
  -5  15   1      324.12      327.38     12.90 o
  -4  15   1        4.78        7.37      3.82 o
  -3  15   1        2.26        4.65      3.69 o
  -2  15   1        0.74       -2.16      3.88 o
  -1  15   1       79.74       83.83      4.68 o
   0  15   1       23.80       13.19      3.41 o
   1  15   1      107.37       99.57      6.03 o
   2  15   1        0.00       -4.58      4.58 o
   3  15   1       22.35       30.77      4.43 o
   4  15   1        2.12       -3.65      3.65 o
   5  15   1      108.68       95.69      6.70 o
   6  15   1       15.84       18.31      5.33 o
   7  15   1       10.17       -2.15      7.03 o
   8  15   1        4.69        0.94      7.34 o
  -9  16   1        9.21        1.30     13.33 o
  -8  16   1       23.96       17.59     11.11 o
  -7  16   1       23.57       20.90      7.76 o
  -6  16   1        2.03       -2.65      4.46 o
  -5  16   1       10.59       18.60      5.38 o
  -4  16   1      375.31      395.80     10.33 o
  -3  16   1      117.29      148.41      6.99 o
  -2  16   1       53.17       51.52      5.22 o
  -1  16   1       23.01       18.11      5.00 o
   0  16   1      141.11      154.57      6.84 o
   1  16   1       91.76       81.92      5.62 o
   2  16   1       80.53       83.05      5.75 o
   3  16   1        0.42       -3.06      4.21 o
   4  16   1        1.47       -4.29      4.29 o
   5  16   1       39.75       32.25      5.66 o
   6  16   1       24.68       33.41      7.79 o
   7  16   1       67.77       67.71      8.90 o
   8  16   1       37.72       53.44     10.94 o
  -8  17   1        2.75        3.59      9.26 o
  -7  17   1        1.64       -0.28      5.84 o
  -6  17   1       10.24       -2.12      5.23 o
  -5  17   1        0.03       -1.59      5.11 o
  -4  17   1       25.52       31.65      5.05 o
  -3  17   1       35.42       41.83      5.92 o
  -2  17   1       91.08      106.02      8.17 o
  -1  17   1      101.25      101.82      8.21 o
   0  17   1        5.32        0.09      5.26 o
   1  17   1        1.45        4.75      5.68 o
   2  17   1       15.37        9.88      4.64 o
   3  17   1        6.36       -0.06      4.90 o
   4  17   1       35.02       27.27      4.94 o
   5  17   1       55.84       51.61      7.83 o
   6  17   1        2.12       -5.60      7.00 o
   7  17   1       28.12       34.98     10.60 o
   8  17   1        0.11       -6.50     17.23 o
  -6  18   1       51.39       56.52     12.50 o
  -5  18   1       17.15        6.76      7.59 o
  -4  18   1        0.27       -4.83      4.83 o
  -3  18   1        4.56        8.52      5.70 o
  -2  18   1        0.46       -0.63      5.64 o
  -1  18   1        0.62       10.62      6.54 o
   0  18   1      104.02      114.40      8.76 o
   1  18   1        4.03       -1.63      5.32 o
   2  18   1        9.50       20.30      5.65 o
   3  18   1       12.14       13.82      5.62 o
   4  18   1       24.90       33.06      5.51 o
   5  18   1        8.95        2.08      6.85 o
   6  18   1       37.10       48.13      8.66 o
   7  18   1        7.81      -15.06     33.15 o
  -5  19   1        4.01        0.73     13.08 o
  -4  19   1        1.00        1.50      6.29 o
  -3  19   1        0.01       -4.73      5.91 o
  -2  19   1        5.12        6.15      6.50 o
  -1  19   1       11.57        4.63      6.25 o
   0  19   1        0.01       -3.34      6.12 o
   1  19   1       16.51       19.37      6.69 o
   2  19   1        2.06       11.69      6.47 o
   3  19   1        4.47        6.55      5.54 o
   4  19   1       49.02       54.83      7.18 o
   5  19   1        0.55        5.20      9.26 o
  -5  20   1       47.80       61.43     13.98 o
  -4  20   1       18.11       16.87      7.54 o
  -3  20   1        3.52        3.36      6.30 o
  -2  20   1        0.74        2.36      6.71 o
  -1  20   1        0.95       -2.46      8.44 o
   0  20   1       45.77       59.44     11.45 o
   1  20   1       19.57       41.16      7.60 o
   2  20   1        7.48        7.64      6.27 o
   3  20   1        2.23       10.10      6.49 o
   4  20   1       11.57       19.83     11.05 o
  -4  21   1        2.45       22.75     12.35 o
  -3  21   1        2.74       11.70      8.96 o
  -2  21   1        0.01        3.59      7.54 o
  -1  21   1       19.21        5.30      6.88 o
   0  21   1       23.41       26.19      7.33 o
   1  21   1       23.97       30.68      8.30 o
   2  21   1        0.04       14.89     11.86 o
   3  21   1        2.56       19.89      8.26 o
   1  22   1       54.55       49.08     15.60 o
   2  22   1        0.00        4.23     11.70 o
 -12   0   2       68.92       85.81     17.88 o
 -10   0   2       36.17       37.05     13.00 o
  -8   0   2     1968.38     1850.92     40.09 o
  -6   0   2      911.61      938.05     15.87 o
  -4   0   2      968.45      874.78     11.93 o
  -2   0   2     1882.24     1847.97     18.13 o
   0   0   2     7317.01     7199.39    172.19 o
   2   0   2     3140.82     3367.32     38.31 o
   4   0   2      174.90      144.11      5.24 o
   6   0   2      279.55      299.17      7.89 o
   8   0   2      876.98      874.69     23.33 o
  10   0   2       19.71        9.75     11.05 o
 -12   1   2       21.40       33.46     17.55 o
 -11   1   2      208.07      265.52     29.90 o
 -10   1   2        0.02       -4.44      5.45 o
  -9   1   2        3.57       -5.71      6.29 o
  -8   1   2      338.43      342.02     10.95 o
  -7   1   2       18.72       35.47      5.93 o
  -6   1   2       86.88       86.21      4.19 o
  -5   1   2      127.83      154.32      4.04 o
  -4   1   2     3498.95     3594.01     25.86 o
  -3   1   2     2167.49     2266.88     16.65 o
  -2   1   2      632.80      605.93      5.01 o
  -1   1   2     4635.53     4756.79     29.31 o
   0   1   2      449.33      480.10      3.45 o
   1   1   2    10772.18    11164.47     81.67 o
   2   1   2      934.01      928.99      9.08 o
   3   1   2        8.07        7.17      1.32 o
   4   1   2     1477.16     1678.88     16.53 o
   5   1   2      433.38      473.89      7.03 o
   6   1   2       11.14        8.11      2.39 o
   7   1   2      806.93      734.05     11.41 o
   8   1   2      180.96      176.10      8.12 o
   9   1   2      162.79      152.50     27.79 o
  10   1   2        8.16        4.10      7.96 o
  11   1   2        0.07       -6.40     13.98 o
 -12   2   2       12.03       27.43     10.36 o
 -11   2   2       57.59       64.34     14.46 o
 -10   2   2      102.48       83.07     10.00 o
  -9   2   2      469.53      479.64     15.01 o
  -8   2   2      116.26      119.89      7.61 o
  -7   2   2        0.18        8.54      3.39 o
  -6   2   2      158.13      148.55      5.00 o
  -5   2   2       88.32       88.89      3.12 o
  -4   2   2      196.60      152.11      2.89 o
  -3   2   2       10.88        5.66      1.16 o
  -2   2   2      898.80      752.35      6.27 o
  -1   2   2     3529.64     3561.90     22.32 o
   0   2   2       72.11       83.47      1.24 o
   1   2   2    11504.09    11948.25    106.99 o
   2   2   2     1651.36     1772.53     26.54 o
   3   2   2      800.57      793.89      7.97 o
   4   2   2     4618.29     5096.86     41.48 o
   5   2   2      872.53      836.40     10.14 o
   6   2   2      742.40      749.12     10.68 o
   7   2   2        0.95        4.21      3.04 o
   8   2   2      712.67      653.80     16.51 o
   9   2   2       39.67       49.38      8.79 o
  10   2   2        2.32       -6.47      6.47 o
  11   2   2        3.02       -1.32      7.57 o
 -12   3   2       28.90       60.46     15.60 o
 -11   3   2       18.18       27.03      8.49 o
 -10   3   2       90.12       89.32      9.71 o
  -9   3   2       65.03       75.08      6.88 o
  -8   3   2      167.65      197.20     18.13 o
  -7   3   2       46.02       47.19      4.02 o
  -6   3   2     1744.34     1791.77     20.64 o
  -5   3   2       66.15       84.15      3.29 o
  -4   3   2        0.68       -1.09      1.09 o
  -3   3   2      894.83      932.72      8.42 o
  -2   3   2      200.18      249.36      3.04 o
  -1   3   2    10954.47    11455.26     72.63 o
   0   3   2    18256.08    19006.41    126.90 o
   1   3   2      970.99      894.20      9.99 o
   2   3   2     6430.09     6271.88     54.08 o
   3   3   2     1937.56     1998.13     18.67 o
   4   3   2     4201.30     4581.99     40.26 o
   5   3   2      805.53      914.55     10.71 o
   6   3   2        4.60        3.41      2.38 o
   7   3   2      424.74      412.71      8.83 o
   8   3   2       36.11       46.71      6.50 o
   9   3   2       59.07       50.03      7.44 o
  10   3   2      169.21      189.55     28.12 o
  11   3   2        3.88       19.58      9.06 o
 -12   4   2        1.02        6.83     12.03 o
 -11   4   2      149.34      166.75     14.13 o
 -10   4   2        5.37       14.37      9.10 o
  -9   4   2      218.23      229.25     12.24 o
  -8   4   2      502.32      507.36     12.76 o
  -7   4   2      966.84      918.85     13.56 o
  -6   4   2        0.33        5.11      2.31 o
  -5   4   2      682.87      659.16      8.79 o
  -4   4   2      162.91      209.24      3.58 o
  -3   4   2       18.55       30.40      1.85 o
  -2   4   2        4.07       -0.20      0.88 o
  -1   4   2     3862.84     4248.26     27.92 o
   0   4   2     2355.64     2506.82     17.12 o
   1   4   2      297.44      267.37      2.64 o
   2   4   2     2003.54     2010.31     16.89 o
   3   4   2      164.05      139.81      2.75 o
   4   4   2     1104.65     1101.08     11.66 o
   5   4   2      504.98      480.40      8.18 o
   6   4   2        7.57        1.13      2.66 o
   7   4   2      819.91      806.37     14.85 o
   8   4   2       23.37       20.19      5.71 o
   9   4   2       11.41       14.17      6.25 o
  10   4   2       11.33       14.35      7.63 o
  11   4   2        0.03       -4.92      9.43 o
 -12   5   2      213.83      212.24     22.43 o
 -11   5   2       81.20       97.53     12.31 o
 -10   5   2       18.36       23.40      7.43 o
  -9   5   2       18.59       10.94      6.54 o
  -8   5   2       26.28       36.46      5.67 o
  -7   5   2      620.32      633.84     10.95 o
  -6   5   2       26.52       31.58      2.91 o
  -5   5   2       98.54      114.60      3.94 o
  -4   5   2       17.69       17.79      2.05 o
  -3   5   2     1729.85     1837.48     14.22 o
  -2   5   2     1276.78     1418.89     10.70 o
  -1   5   2       16.27       13.47      1.11 o
   0   5   2       82.00       78.69      2.09 o
   1   5   2       62.84       61.87      1.23 o
   2   5   2     3968.91     4154.76     27.36 o
   3   5   2       28.36       31.91      1.85 o
   4   5   2      310.33      284.50      4.19 o
   5   5   2      105.66      119.42      3.20 o
   6   5   2      807.88      742.72     12.26 o
   7   5   2       15.08       35.67      5.91 o
   8   5   2       61.48       56.82      6.75 o
   9   5   2        5.92        9.41      5.62 o
  10   5   2        0.37        4.90      7.63 o
  11   5   2       57.15       74.33     10.92 o
 -12   6   2       49.81       74.76     15.28 o
 -11   6   2      210.28      259.21     14.63 o
 -10   6   2        8.46       -1.02      6.13 o
  -9   6   2       96.38       75.13      8.34 o
  -8   6   2      387.02      410.15     13.71 o
  -7   6   2      613.93      588.45     14.43 o
  -6   6   2     2226.13     2142.58     22.06 o
  -5   6   2       52.43       56.33      3.06 o
  -4   6   2        3.13       -1.58      1.58 o
  -3   6   2      236.30      245.65      3.81 o
  -2   6   2      301.97      321.85      3.84 o
  -1   6   2      306.01      301.56      3.54 o
   0   6   2      273.30      243.51      2.91 o
   1   6   2        0.08       -0.09      1.00 o
   2   6   2     1081.05     1038.58      8.47 o
   3   6   2      212.90      205.09      3.17 o
   4   6   2      541.77      538.35      6.13 o
   5   6   2       26.70       18.97      2.76 o
   6   6   2       67.18       79.30      3.60 o
   7   6   2      587.30      564.52     15.00 o
   8   6   2      114.48      130.03      8.92 o
   9   6   2        0.26       -5.13      5.82 o
  10   6   2       36.78       39.36      8.90 o
  11   6   2        0.00        6.50      9.75 o
 -11   7   2        0.17       21.50      8.31 o
 -10   7   2        8.60        6.85      7.58 o
  -9   7   2       20.23       18.56      9.64 o
  -8   7   2        6.82       17.26      7.73 o
  -7   7   2        6.38       13.93      3.65 o
  -6   7   2      377.30      378.59      7.01 o
  -5   7   2      199.24      205.18      4.99 o
  -4   7   2      364.12      354.69      6.01 o
  -3   7   2      718.01      747.74      8.08 o
  -2   7   2       49.63       66.45      2.35 o
  -1   7   2      143.22      116.96      2.37 o
   0   7   2     2587.18     2748.08     17.71 o
   1   7   2      295.02      321.88      5.02 o
   2   7   2     1138.72     1306.46     10.17 o
   3   7   2       52.14       56.95      1.83 o
   4   7   2       15.23        7.86      1.46 o
   5   7   2      100.07       77.50      2.27 o
   6   7   2        0.00        2.33      1.96 o
   7   7   2      628.19      616.53     15.40 o
   8   7   2      116.86      129.24      8.88 o
   9   7   2        0.42        7.81      6.29 o
  10   7   2       73.57       79.51     10.22 o
  11   7   2        0.01       10.08     10.08 o
 -11   8   2        0.00        9.44     16.40 o
 -10   8   2       48.06       41.18      8.22 o
  -9   8   2       41.78       45.22     10.41 o
  -8   8   2        2.29        6.30      6.02 o
  -7   8   2      333.93      315.65      9.53 o
  -6   8   2      619.51      580.51      9.10 o
  -5   8   2      121.84      110.00      4.16 o
  -4   8   2       19.26       20.98      2.44 o
  -3   8   2      208.98      242.86      4.37 o
  -2   8   2      235.09      222.07      4.06 o
  -1   8   2      769.56      778.00      7.97 o
   0   8   2      125.97      109.31      3.19 o
   1   8   2      748.09      803.12      7.23 o
   2   8   2      265.06      265.15      3.43 o
   3   8   2       22.42       16.73      1.38 o
   4   8   2       66.49       62.92      2.34 o
   5   8   2       12.22        8.31      2.09 o
   6   8   2      198.57      193.09      9.57 o
   7   8   2      110.00      110.76      7.73 o
   8   8   2      623.68      627.77     18.43 o
   9   8   2       12.88       12.75     11.82 o
  10   8   2       16.36       18.82      8.13 o
 -11   9   2        0.35       10.98      8.00 o
 -10   9   2        5.80        8.43      6.64 o
  -9   9   2       53.09       42.80      7.39 o
  -8   9   2       10.38        1.91      9.11 o
  -7   9   2      311.80      320.34     13.32 o
  -6   9   2      154.64      163.68      5.69 o
  -5   9   2       13.71       10.49      2.58 o
  -4   9   2       62.78       71.13      3.49 o
  -3   9   2      579.20      586.88      8.02 o
  -2   9   2      339.78      389.32      5.38 o
  -1   9   2      404.06      400.83      5.07 o
   0   9   2      717.29      651.49      6.69 o
   1   9   2     2583.00     2642.14     20.68 o
   2   9   2      141.96      121.11      2.57 o
   3   9   2      273.18      255.76      6.27 o
   4   9   2      356.28      324.59      5.07 o
   5   9   2       57.06       62.36      3.49 o
   6   9   2        8.83       14.46     11.61 o
   7   9   2      110.45      116.07      8.27 o
   8   9   2       38.00       39.11      6.30 o
   9   9   2       25.78       26.18      6.73 o
  10   9   2       21.95       24.05     13.00 o
 -11  10   2        0.95       -1.67      9.59 o
 -10  10   2        8.33        6.69      6.29 o
  -9  10   2       62.83       59.07      8.27 o
  -8  10   2       30.63       32.05      7.05 o
  -7  10   2        0.92        7.98      7.40 o
  -6  10   2       41.97       43.08      4.40 o
  -5  10   2       48.07       38.28      3.31 o
  -4  10   2      101.94       94.83      4.04 o
  -3  10   2      592.98      586.77      7.51 o
  -2  10   2       13.96        8.31      1.93 o
  -1  10   2        0.55       -1.59      1.59 o
   0  10   2      292.22      324.27      4.67 o
   1  10   2      808.48      829.91     11.50 o
   2  10   2      445.16      468.47      5.20 o
   3  10   2      514.17      496.65      6.68 o
   4  10   2        5.08        3.21      1.90 o
   5  10   2      334.23      326.08      6.90 o
   6  10   2      102.86      102.77      5.81 o
   7  10   2       49.00       49.09      5.21 o
   8  10   2        0.40        3.40      4.18 o
   9  10   2        8.98        4.65      5.72 o
  10  10   2        1.51       -4.05      6.87 o
 -11  11   2       52.68       64.06     10.85 o
 -10  11   2       19.57       21.15      7.70 o
  -9  11   2       57.05       59.49      8.76 o
  -8  11   2       17.94        9.52      7.15 o
  -7  11   2        0.19       -3.48      5.77 o
  -6  11   2      137.64      126.09      9.10 o
  -5  11   2       25.27       13.02      4.36 o
  -4  11   2      121.82      108.53      4.19 o
  -3  11   2      112.18      106.02      3.81 o
  -2  11   2       13.72        3.57      1.99 o
  -1  11   2      114.37      120.53      3.34 o
   0  11   2        3.68        7.67      1.93 o
   1  11   2       41.51       46.06      2.55 o
   2  11   2       34.35       26.53      2.54 o
   3  11   2      261.26      240.99      3.86 o
   4  11   2      117.96      123.57      4.32 o
   5  11   2       11.28       25.66      3.92 o
   6  11   2       26.28       24.78      4.45 o
   7  11   2       72.72       72.18      5.92 o
   8  11   2       28.47       36.83      5.17 o
   9  11   2        0.55       -1.13      8.39 o
  10  11   2        4.65       10.40     16.90 o
 -11  12   2       11.38       20.48     11.05 o
 -10  12   2       10.05       12.03      7.45 o
  -9  12   2      132.78      141.97     11.15 o
  -8  12   2      143.74      149.39     10.86 o
  -7  12   2       82.92       95.93     12.35 o
  -6  12   2        0.02        4.99      6.27 o
  -5  12   2      404.24      382.13     19.10 o
  -4  12   2       75.44       59.39      3.90 o
  -3  12   2        0.28       -2.16      2.16 o
  -2  12   2       65.67       57.40      2.98 o
  -1  12   2      213.72      208.26      4.42 o
   0  12   2       20.69       12.72      2.40 o
   1  12   2     1079.46     1100.44     11.55 o
   2  12   2        0.21       -0.14      1.85 o
   3  12   2      278.56      273.55      5.77 o
   4  12   2      480.92      469.37     10.67 o
   5  12   2      485.29      447.08     11.78 o
   6  12   2        6.40       11.63      4.46 o
   7  12   2       32.59       29.40      4.76 o
   8  12   2        0.05        1.69      6.69 o
   9  12   2        6.25        1.77      6.52 o
  10  12   2        0.13      -15.13     24.05 o
 -10  13   2        1.10        5.84      7.14 o
  -9  13   2       11.07       17.53      8.04 o
  -8  13   2        0.01        0.65      6.20 o
  -7  13   2        0.43        1.81     10.76 o
  -6  13   2      100.75      105.55      7.94 o
  -5  13   2       34.77       44.02      5.78 o
  -4  13   2        4.66       -1.56      3.11 o
  -3  13   2      215.63      208.81      5.81 o
  -2  13   2       55.37       50.81      3.19 o
  -1  13   2      131.33      133.52      4.33 o
   0  13   2      470.42      467.23      7.17 o
   1  13   2        4.77        6.37      2.43 o
   2  13   2      254.75      272.75      5.29 o
   3  13   2       95.71       96.79      5.22 o
   4  13   2       34.72       32.96      4.43 o
   5  13   2        0.15        4.40      3.63 o
   6  13   2       11.67        7.81      4.44 o
   7  13   2       47.98       48.44      7.34 o
   8  13   2        2.98       -4.51      6.60 o
   9  13   2        0.26       -6.09      7.16 o
  10  13   2        0.84      -16.25     16.25 o
  -9  14   2        5.47       -1.49     10.65 o
  -8  14   2       10.68       21.49     10.93 o
  -7  14   2       29.21       21.53      5.77 o
  -6  14   2       14.23       21.98      5.54 o
  -5  14   2        7.05       11.61      5.78 o
  -4  14   2       25.12       19.63      4.05 o
  -3  14   2       70.76       64.04      4.19 o
  -2  14   2      339.29      354.39      7.40 o
  -1  14   2      284.55      289.29      7.39 o
   0  14   2      827.18      831.12     11.08 o
   1  14   2        9.10        8.46      2.99 o
   2  14   2      154.46      155.35      6.51 o
   3  14   2      113.20      111.52      6.10 o
   4  14   2       11.80        7.40      5.37 o
   5  14   2       22.47       10.68      5.52 o
   6  14   2      181.69      199.78      8.54 o
   7  14   2        1.01       -5.73      5.73 o
   8  14   2      102.96      112.78     10.98 o
   9  14   2        6.44        3.65     15.11 o
  -9  15   2       11.86       14.97     12.81 o
  -8  15   2        3.64       14.39      6.92 o
  -7  15   2        0.69        0.72      5.08 o
  -6  15   2       14.48       13.82      5.24 o
  -5  15   2       35.93       48.88      5.75 o
  -4  15   2        8.66        3.43      5.43 o
  -3  15   2       68.59       66.86      5.39 o
  -2  15   2      149.48      143.22      5.59 o
  -1  15   2       34.15       36.82      3.70 o
   0  15   2       66.50       72.75      6.27 o
   1  15   2       65.71       70.63      5.43 o
   2  15   2       63.91       61.24      5.21 o
   3  15   2       79.49       75.30      5.41 o
   4  15   2       14.74        8.63      4.40 o
   5  15   2        8.95        1.17      4.43 o
   6  15   2        3.11       -6.22      6.22 o
   7  15   2       15.29       11.27      7.11 o
   8  15   2        3.41       -4.88      6.34 o
  -9  16   2        5.62       -3.58     15.60 o
  -8  16   2       88.05       95.51     17.71 o
  -7  16   2       19.62       17.55      6.37 o
  -6  16   2       12.58        1.91      5.52 o
  -5  16   2        5.30       19.01      5.81 o
  -4  16   2       68.07       77.79      6.04 o
  -3  16   2       59.83       70.89      5.66 o
  -2  16   2        2.06       -0.79      5.86 o
  -1  16   2      117.23      105.01      6.87 o
   0  16   2        0.17       -4.04      4.04 o
   1  16   2        4.26        2.42      4.09 o
   2  16   2        5.26       -3.42      3.42 o
   3  16   2        9.59       -1.97      4.46 o
   4  16   2        0.30       -1.67      4.10 o
   5  16   2       45.17       49.49      5.77 o
   6  16   2       23.40       18.39      9.34 o
   7  16   2       13.93       25.70      7.90 o
   8  16   2        2.18      -15.60     15.60 o
  -8  17   2        2.55       18.20     12.68 o
  -7  17   2       13.56       28.38      6.92 o
  -6  17   2        5.67       -1.46      5.83 o
  -5  17   2        0.57        3.53      6.39 o
  -4  17   2       37.69       40.00      6.89 o
  -3  17   2      118.29      123.45      8.47 o
  -2  17   2       35.89       33.59      6.02 o
  -1  17   2       70.96       79.90      7.60 o
   0  17   2       24.19       21.79      5.78 o
   1  17   2        0.04       -3.14      4.11 o
   2  17   2       23.59       35.60      4.85 o
   3  17   2       23.36       17.24      4.76 o
   4  17   2       25.53       19.41      4.94 o
   5  17   2       16.85       14.89      7.41 o
   6  17   2       24.12       32.23      8.41 o
   7  17   2        1.03        6.73      9.28 o
  -7  18   2       36.45       40.95     11.70 o
  -6  18   2        4.74        8.62      7.87 o
  -5  18   2       14.44       15.16      9.55 o
  -4  18   2        3.92        1.67      5.19 o
  -3  18   2      152.09      152.62      9.50 o
  -2  18   2        3.06        8.34      6.12 o
  -1  18   2      160.34      163.03      9.80 o
   0  18   2       63.78       68.79      9.71 o
   1  18   2        0.02       -0.21      5.38 o
   2  18   2        4.40        0.77      4.89 o
   3  18   2       15.79       18.55      4.89 o
   4  18   2       19.74       18.30      5.25 o
   5  18   2        0.18        1.38      6.19 o
   6  18   2       10.06       15.19     10.26 o
   7  18   2       41.84       56.78     13.58 o
  -6  19   2        4.19        2.60     10.08 o
  -5  19   2        8.33       11.13      8.13 o
  -4  19   2       10.74       -7.19     11.31 o
  -3  19   2       24.31       13.14      6.59 o
  -2  19   2       54.70       50.32      7.87 o
  -1  19   2        5.45        9.16      6.93 o
   0  19   2        7.46       12.48      6.48 o
   1  19   2        3.13       -2.50      5.82 o
   2  19   2       46.52       40.22      6.53 o
   3  19   2       30.91       43.49      6.49 o
   4  19   2       16.38       25.14     11.29 o
   6  19   2       42.51       92.96     21.13 o
  -5  20   2        0.09       -0.65     11.05 o
  -4  20   2        4.85        0.95      6.24 o
  -3  20   2        2.57       -5.95      5.95 o
  -2  20   2       12.54        1.65      6.62 o
  -1  20   2       48.81       57.44      8.75 o
   0  20   2       10.78       11.62      6.59 o
   1  20   2        1.17       -3.37      6.28 o
   2  20   2        4.15        5.82      6.06 o
   3  20   2       14.90       24.89     13.04 o
  -4  21   2        1.14        4.55     11.05 o
  -3  21   2       13.88        7.26     14.46 o
  -2  21   2        3.37        0.15      6.81 o
  -1  21   2        0.80       -6.87      6.87 o
   0  21   2        0.76       -2.84      6.70 o
   1  21   2        2.50        9.53      7.81 o
   2  21   2       47.47       43.64      9.72 o
   3  21   2       21.70       25.68     12.35 o
   0  22   2        4.34        4.88     14.63 o
   1  22   2        6.16       32.18     13.65 o
 -11   0   3      190.60      208.99     21.78 o
  -9   0   3       15.20       -6.85      6.85 o
  -7   0   3      676.60      668.06     20.10 o
  -5   0   3        2.46       -2.20      2.20 o
  -3   0   3     2547.62     2320.24     23.17 o
  -1   0   3      100.57      105.51      2.22 o
   1   0   3    11777.40    11934.50    100.04 o
   3   0   3      574.69      573.65      8.97 o
   5   0   3      585.80      612.53     12.87 o
   7   0   3     1542.23     1368.10     24.07 o
   9   0   3        0.02       -2.60      9.10 o
  11   0   3       44.12       48.43     13.98 o
 -12   1   3       72.87       70.19     11.61 o
 -11   1   3       18.82       15.55      7.40 o
 -10   1   3        0.45       -4.57      4.57 o
  -9   1   3        3.25       -4.82      4.82 o
  -8   1   3      299.69      276.84     11.40 o
  -7   1   3     1879.72     1831.72     27.28 o
  -6   1   3      958.63      926.44     14.06 o
  -5   1   3      199.76      223.24      4.24 o
  -4   1   3     3257.66     3460.02     25.12 o
  -3   1   3      356.90      349.11      3.85 o
  -2   1   3      377.86      417.65      3.96 o
  -1   1   3     3742.33     3871.87     24.24 o
   0   1   3     4210.11     4558.32     27.43 o
   1   1   3        3.61        9.85      0.71 o
   2   1   3      442.34      453.22      4.60 o
   3   1   3     5536.35     5973.00     47.67 o
   4   1   3      467.18      473.03      6.56 o
   5   1   3      151.73      133.02      4.27 o
   6   1   3      532.94      554.74      8.42 o
   7   1   3       44.38       66.03      4.25 o
   8   1   3       20.82       23.20      5.59 o
   9   1   3        4.20        4.55      6.67 o
  10   1   3       48.06       65.36      9.98 o
  11   1   3       11.10       18.36      8.60 o
 -12   2   3        4.83       32.94     19.50 o
 -11   2   3       17.02       50.64     10.27 o
 -10   2   3      247.46      275.25     13.91 o
  -9   2   3       91.56       72.85      6.97 o
  -8   2   3       47.24       57.22      6.20 o
  -7   2   3     1928.13     1754.20     26.36 o
  -6   2   3      763.59      727.04     10.87 o
  -5   2   3      299.13      275.40      5.44 o
  -4   2   3      386.16      372.82      4.73 o
  -3   2   3       67.02       63.82      1.92 o
  -2   2   3     3698.58     3545.03     22.73 o
  -1   2   3    23624.18    24336.13    144.84 o
   0   2   3     5557.87     6047.80     37.21 o
   1   2   3     4996.84     5546.27     35.79 o
   2   2   3     1226.54     1170.54      9.23 o
   3   2   3        0.68        3.03      0.74 o
   4   2   3      120.00      117.35      2.98 o
   5   2   3      199.12      198.45      4.46 o
   6   2   3        8.35        4.53      2.54 o
   7   2   3      554.64      535.78     11.70 o
   8   2   3       83.19       80.27      7.36 o
   9   2   3       28.29       29.64     10.56 o
  10   2   3       33.78       45.90     14.14 o
  11   2   3        1.51        1.22     13.81 o
 -12   3   3       15.40       33.46     10.04 o
 -11   3   3       75.30       79.49     11.56 o
 -10   3   3       26.91       36.93      7.85 o
  -9   3   3       98.02      101.63      7.85 o
  -8   3   3      209.66      242.46     12.10 o
  -7   3   3      556.72      505.50     12.85 o
  -6   3   3      120.25      127.79      4.46 o
  -5   3   3      417.65      347.62      7.61 o
  -4   3   3        0.46        2.70      1.31 o
  -3   3   3      336.68      377.54      4.18 o
  -2   3   3      525.67      549.17      4.96 o
  -1   3   3     6844.28     7130.03     44.03 o
   0   3   3    15240.79    16722.48    106.26 o
   1   3   3     1759.63     1703.96     15.05 o
   2   3   3       50.35       46.55      1.03 o
   3   3   3       82.36       85.45      2.09 o
   4   3   3      289.50      337.55      5.15 o
   5   3   3      137.22      133.65      4.26 o
   6   3   3      531.39      476.64      7.93 o
   7   3   3      287.67      259.31      8.22 o
   8   3   3        0.76       -1.90      5.04 o
   9   3   3      118.86      116.56     10.89 o
  10   3   3        1.00       11.39      8.10 o
  11   3   3        6.50       -8.10     12.03 o
 -12   4   3       83.20      137.81     19.50 o
 -11   4   3       11.09       23.54      7.97 o
 -10   4   3      164.75      168.52     11.63 o
  -9   4   3        0.06       -2.08      5.30 o
  -8   4   3     3247.04     3050.62     41.83 o
  -7   4   3      109.63      118.33      5.43 o
  -6   4   3     1265.69     1264.22     14.76 o
  -5   4   3       21.63       28.89      2.49 o
  -4   4   3      193.34      239.20      4.39 o
  -3   4   3      539.23      621.43      5.88 o
  -2   4   3      729.72      692.40      5.81 o
  -1   4   3      606.47      685.65      5.56 o
   0   4   3    29503.16    30266.69    193.32 o
   1   4   3       65.04       81.15      1.92 o
   2   4   3      829.57      899.67      8.05 o
   3   4   3     4333.15     4476.51     36.31 o
   4   4   3        2.24        1.82      0.85 o
   5   4   3       70.96       50.84      2.72 o
   6   4   3      459.57      403.01      8.07 o
   7   4   3        8.42        8.62      4.48 o
   8   4   3        8.45       16.86     14.18 o
   9   4   3        0.09       16.35      7.22 o
  10   4   3       18.19       13.95      8.20 o
  11   4   3        2.48       28.19     17.06 o
 -12   5   3        6.43       48.75     15.28 o
 -11   5   3       71.42       72.07     11.01 o
 -10   5   3        1.65        2.04      6.83 o
  -9   5   3      133.84      128.47      9.83 o
  -8   5   3        3.35       31.69      6.12 o
  -7   5   3      665.94      716.81     11.73 o
  -6   5   3       12.60       17.68      2.70 o
  -5   5   3       63.07       62.75      3.38 o
  -4   5   3       34.36       36.93      2.30 o
  -3   5   3     1883.75     2013.60     15.54 o
  -2   5   3      559.28      552.99      5.36 o
  -1   5   3      223.78      209.54      2.84 o
   0   5   3      428.43      415.46      4.33 o
   1   5   3     3197.59     3212.01     21.47 o
   2   5   3        8.21        5.19      0.80 o
   3   5   3     3745.15     3907.75     30.35 o
   4   5   3        0.43        2.41      1.41 o
   5   5   3     1218.99     1238.60     13.66 o
   6   5   3       36.81       33.23      2.62 o
   7   5   3       16.56       18.99      5.04 o
   8   5   3      105.11      103.09     13.04 o
   9   5   3      210.46      196.34     12.92 o
  10   5   3       73.80       87.59     18.36 o
  11   5   3        8.70       12.03     10.08 o
 -12   6   3        8.68       19.50     12.68 o
 -11   6   3        2.01       24.81      8.13 o
 -10   6   3       49.44       43.83      8.44 o
  -9   6   3       13.43       17.96      7.01 o
  -8   6   3      559.76      569.02     14.25 o
  -7   6   3      914.79      876.99     12.29 o
  -6   6   3      217.13      226.20      5.75 o
  -5   6   3     1568.27     1511.53     16.45 o
  -4   6   3      392.96      408.78      6.57 o
  -3   6   3     1704.75     1849.80     16.19 o
  -2   6   3        3.05        2.23      1.25 o
  -1   6   3      109.98      118.25      2.40 o
   0   6   3      837.03      856.56      7.15 o
   1   6   3      519.34      521.03      5.20 o
   2   6   3      293.64      251.41      3.11 o
   3   6   3        1.59       -1.01      1.07 o
   4   6   3      490.58      514.34      6.33 o
   5   6   3     1407.46     1415.87     20.09 o
   6   6   3        3.53        6.08      1.23 o
   7   6   3      889.15      861.12     18.55 o
   8   6   3        5.33        7.38      5.12 o
   9   6   3       88.27       91.25      8.31 o
  10   6   3        0.07       -3.90      7.03 o
  11   6   3      159.15      167.72     16.25 o
 -11   7   3       12.44       20.70     11.54 o
 -10   7   3        1.09        1.92     12.40 o
  -9   7   3       15.57        5.06      5.79 o
  -8   7   3       97.82       84.73      6.07 o
  -7   7   3      222.07      235.04      8.22 o
  -6   7   3       87.84       92.33      4.51 o
  -5   7   3      435.51      423.63      7.22 o
  -4   7   3        7.06       10.86      2.18 o
  -3   7   3       88.54       80.16      2.87 o
  -2   7   3      172.97      193.49      3.70 o
  -1   7   3      147.74      142.40      2.84 o
   0   7   3        6.86        3.85      1.09 o
   1   7   3       37.99       41.57      1.50 o
   2   7   3     1136.77     1061.67      9.35 o
   3   7   3      210.95      212.40      3.63 o
   4   7   3      330.60      327.61      4.45 o
   5   7   3      174.88      165.19      4.65 o
   6   7   3      335.80      275.11     21.03 o
   7   7   3      294.39      278.95     14.11 o
   8   7   3      171.68      204.48     14.55 o
   9   7   3        0.08        3.99      5.64 o
  10   7   3      136.81      130.32     11.36 o
 -11   8   3       38.25       29.99      9.33 o
 -10   8   3        0.00        3.73      7.16 o
  -9   8   3       65.58       67.07      8.47 o
  -8   8   3       30.53       34.29      8.23 o
  -7   8   3      446.27      413.41      9.86 o
  -6   8   3       26.94       40.97      3.56 o
  -5   8   3     2223.52     2251.52     22.94 o
  -4   8   3     1716.79     1776.98     18.63 o
  -3   8   3     1203.90     1176.60     11.68 o
  -2   8   3      225.83      259.40      4.48 o
  -1   8   3        1.71       -0.44      1.31 o
   0   8   3     1156.03     1249.20      9.94 o
   1   8   3        3.73        6.83      1.26 o
   2   8   3       25.37       32.84      1.47 o
   3   8   3      950.19      957.02     10.54 o
   4   8   3      248.04      235.73      4.65 o
   5   8   3      764.07      716.52      9.41 o
   6   8   3       76.61       85.20      5.61 o
   7   8   3      377.49      366.63     11.51 o
   8   8   3      104.41      130.52      8.80 o
   9   8   3      103.76      103.63     11.54 o
  10   8   3       29.57       42.25     16.90 o
 -11   9   3        5.86        6.57      9.10 o
 -10   9   3        9.44       17.38      7.50 o
  -9   9   3       23.81       25.42      8.14 o
  -8   9   3       30.55       24.19      6.70 o
  -7   9   3       12.27       12.91      6.13 o
  -6   9   3        8.76       13.52      3.44 o
  -5   9   3        3.69       -0.45      2.63 o
  -4   9   3       12.82       14.83      2.66 o
  -3   9   3      484.15      542.35      7.19 o
  -2   9   3      229.15      234.83      4.53 o
  -1   9   3        0.04       -1.46      1.46 o
   0   9   3      725.49      714.49      6.78 o
   1   9   3       79.29       77.48      2.87 o
   2   9   3        0.42       -0.15      1.20 o
   3   9   3       61.51       66.09      2.03 o
   4   9   3       16.08       11.71      2.41 o
   5   9   3      100.59      109.85      4.28 o
   6   9   3        7.09        7.64      3.32 o
   7   9   3      142.18      150.26      7.09 o
   8   9   3       78.06       89.38      6.21 o
   9   9   3       30.19       22.55      6.79 o
  10   9   3      109.43      141.24     17.88 o
 -11  10   3       15.24       14.83     13.49 o
 -10  10   3      100.06      126.31     11.75 o
  -9  10   3       35.58       27.93      7.62 o
  -8  10   3       85.25       88.20     11.60 o
  -7  10   3      195.03      194.53     11.28 o
  -6  10   3      617.48      613.66     12.14 o
  -5  10   3       50.76       43.17      3.65 o
  -4  10   3      299.90      278.34      6.91 o
  -3  10   3      361.92      399.46      6.61 o
  -2  10   3      405.64      388.01      5.68 o
  -1  10   3      471.06      480.97      5.90 o
   0  10   3     1324.04     1314.79     12.52 o
   1  10   3      821.01      868.55      8.44 o
   2  10   3      337.44      326.59      7.86 o
   3  10   3      150.66      161.66      3.53 o
   4  10   3      206.18      184.74      4.23 o
   5  10   3      828.72      798.42     12.14 o
   6  10   3      128.99      132.20      6.24 o
   7  10   3      382.43      344.69     17.41 o
   8  10   3      291.84      304.66      9.66 o
   9  10   3        3.28        9.51      6.84 o
 -11  11   3       23.59       42.49     11.03 o
 -10  11   3       14.84       18.64      7.28 o
  -9  11   3        0.25       -0.29     13.25 o
  -8  11   3        3.94        3.50      5.54 o
  -7  11   3      254.60      244.71     12.05 o
  -6  11   3       45.36       50.14      5.68 o
  -5  11   3       29.08       18.62      3.84 o
  -4  11   3       15.41       12.79      2.86 o
  -3  11   3       43.16       40.29      2.97 o
  -2  11   3       66.90       66.80      3.14 o
  -1  11   3      606.72      572.19      7.08 o
   0  11   3        5.46       10.00      2.13 o
   1  11   3      200.86      200.01      4.43 o
   2  11   3       27.31       22.28      3.05 o
   3  11   3      545.32      525.17      6.36 o
   4  11   3      180.28      175.60      4.98 o
   5  11   3       62.87       62.78      4.29 o
   6  11   3       57.98       55.55      4.72 o
   7  11   3      143.36      155.07      6.99 o
   8  11   3       94.27      115.57      9.89 o
   9  11   3       30.70       22.55      8.39 o
 -11  12   3       51.26       46.48     13.00 o
 -10  12   3       53.82       56.40      9.77 o
  -9  12   3       47.34       58.24      9.74 o
  -8  12   3       80.52       73.05      9.13 o
  -7  12   3       61.80       84.02     19.73 o
  -6  12   3      384.43      420.98     30.58 o
  -5  12   3      158.42      144.35      6.90 o
  -4  12   3       11.24        0.77      2.86 o
  -3  12   3        3.54       -2.38      2.38 o
  -2  12   3      248.94      240.37      5.10 o
  -1  12   3      199.24      208.93      4.93 o
   0  12   3      205.99      204.49      4.70 o
   1  12   3      762.75      742.32      9.65 o
   2  12   3      572.76      520.50      6.17 o
   3  12   3      322.73      305.43      6.86 o
   4  12   3      383.99      367.12      9.93 o
   5  12   3       16.98        9.16      3.14 o
   6  12   3      111.68      107.00      5.52 o
   7  12   3       10.58       -2.22     11.02 o
   8  12   3       33.50       36.80      7.79 o
   9  12   3        0.00       -6.67      6.67 o
 -10  13   3        1.35        6.25      7.83 o
  -9  13   3        0.01        9.27      7.41 o
  -8  13   3        5.76        8.56      6.81 o
  -7  13   3       32.40       39.40      7.73 o
  -6  13   3        8.77       22.81      6.45 o
  -5  13   3      103.23       80.07      7.48 o
  -4  13   3      549.53      523.92      9.35 o
  -3  13   3       66.16       64.44      4.43 o
  -2  13   3      117.80      116.81      4.52 o
  -1  13   3       32.15       40.42      3.09 o
   0  13   3      161.10      177.25      5.08 o
   1  13   3      201.09      198.90      5.18 o
   2  13   3      178.51      190.77      6.51 o
   3  13   3        9.24        2.50      3.02 o
   4  13   3       10.95        0.81      6.16 o
   5  13   3       32.71       27.43      3.87 o
   6  13   3       12.38        0.59      5.92 o
   7  13   3       56.12       52.96      8.22 o
   8  13   3       11.89       15.64      7.13 o
   9  13   3       23.37       28.71     33.32 o
 -10  14   3        6.25       22.10     11.70 o
  -9  14   3       25.17       37.28      7.90 o
  -8  14   3      184.92      185.32     12.88 o
  -7  14   3       54.20       65.20      7.64 o
  -6  14   3      214.93      221.45     19.27 o
  -5  14   3       71.42       87.58      7.44 o
  -4  14   3        0.02        3.16      4.11 o
  -3  14   3      356.28      355.25      7.58 o
  -2  14   3        9.09        5.33      3.20 o
  -1  14   3       74.50       71.28      4.21 o
   0  14   3      216.97      224.07      6.01 o
   1  14   3        0.41       -3.46      3.46 o
   2  14   3       58.35       51.26      4.56 o
   3  14   3      102.89       93.52      5.14 o
   4  14   3        3.88       -3.49      3.49 o
   5  14   3        2.47       -5.31      5.31 o
   6  14   3        2.79       -1.94      5.63 o
   7  14   3       11.70        6.43     12.10 o
   8  14   3       29.01       24.14      7.58 o
   9  14   3        3.03       -5.09     14.79 o
  -9  15   3        0.18        5.14      9.59 o
  -8  15   3        0.37        4.16      6.26 o
  -7  15   3        1.40       19.37      6.98 o
  -6  15   3        7.02       22.39      5.97 o
  -5  15   3      131.30      134.38      7.71 o
  -4  15   3        1.46        0.74      4.42 o
  -3  15   3        1.75        1.95      4.05 o
  -2  15   3       18.91       16.10      3.59 o
  -1  15   3        9.41        8.41      3.92 o
   0  15   3        1.21        3.66      3.80 o
   1  15   3       40.56       39.58      4.74 o
   2  15   3       47.46       45.07      4.69 o
   3  15   3        6.93        5.66      3.53 o
   4  15   3       72.12       65.10      5.52 o
   5  15   3       12.86        6.26      6.38 o
   6  15   3       32.11       32.78      7.78 o
   7  15   3        5.17       -1.57      7.27 o
   8  15   3        1.64        0.87      8.59 o
  -9  16   3       69.05       72.76     12.09 o
  -8  16   3        0.86        8.85      6.14 o
  -7  16   3       81.03       75.55      7.38 o
  -6  16   3       39.26       35.50      6.54 o
  -5  16   3      139.43      147.70      8.36 o
  -4  16   3       33.59       31.54      4.99 o
  -3  16   3       49.88       52.58      6.76 o
  -2  16   3        8.91        7.41      5.60 o
  -1  16   3      289.17      271.44      8.86 o
   0  16   3       56.40       53.85      5.25 o
   1  16   3       81.62       78.53      5.76 o
   2  16   3        1.78       -3.53      3.53 o
   3  16   3       32.11       29.13      5.11 o
   4  16   3       25.73       20.67      5.71 o
   5  16   3       64.94       54.96      8.75 o
   6  16   3        0.22       -4.03      6.12 o
   7  16   3       93.35       99.58     10.73 o
  -8  17   3        9.37       13.16      8.33 o
  -7  17   3       54.54       66.43     10.10 o
  -6  17   3        9.56       20.25      9.63 o
  -5  17   3       90.04       79.82     10.00 o
  -4  17   3        0.02        5.75      7.13 o
  -3  17   3        1.00       -0.88      5.72 o
  -2  17   3        2.12       -2.42      5.44 o
  -1  17   3        0.00       -2.79      4.88 o
   0  17   3        0.06       -4.13      4.13 o
   1  17   3        0.39        1.07      4.15 o
   2  17   3       69.67       65.76      5.44 o
   3  17   3       10.80        3.36      4.17 o
   4  17   3        8.28        5.66      6.85 o
   5  17   3       61.80       78.49      9.56 o
   6  17   3        8.46        5.57     12.53 o
   7  17   3        0.68       -5.53     12.51 o
  -8  18   3       23.98       48.75     13.33 o
  -7  18   3        0.30       23.73     11.38 o
  -6  18   3        0.79       -1.20     12.46 o
  -5  18   3       42.23       38.21     11.45 o
  -4  18   3       85.08       84.95     10.27 o
  -3  18   3        0.06        3.41      6.23 o
  -2  18   3       20.42       24.89      6.61 o
  -1  18   3        0.45       -5.77      5.77 o
   0  18   3        0.07       -4.00      8.49 o
   1  18   3       47.01       24.30      8.77 o
   2  18   3       17.71       27.72      6.61 o
   3  18   3       18.38       12.05      4.43 o
   4  18   3        1.02       -1.41      6.86 o
   5  18   3       25.21       29.92      8.39 o
   6  18   3       22.73       45.29     13.55 o
  -7  19   3        1.41        7.80     11.38 o
  -6  19   3        0.26       11.05     11.70 o
  -5  19   3       54.63       58.45      9.60 o
  -4  19   3        7.74        0.56      6.32 o
  -3  19   3        1.12       -3.62      6.10 o
  -2  19   3        7.96        8.33      6.65 o
  -1  19   3       23.31       16.50      6.64 o
   0  19   3       43.01       47.88      7.83 o
   1  19   3       19.94       17.86      6.59 o
   2  19   3       12.88       15.12      6.15 o
   3  19   3        6.13        6.82      6.93 o
   4  19   3       17.20       30.37     13.28 o
   5  19   3       59.53       50.70     17.88 o
   6  19   3        2.10       19.18     16.90 o
  -6  20   3        0.16       23.73     12.68 o
  -5  20   3        3.17        3.25     13.00 o
  -4  20   3        0.03       -6.21      6.21 o
  -3  20   3        0.57       -8.44      8.44 o
  -2  20   3        3.17       -4.02      6.61 o
  -1  20   3       10.60       -5.42      6.63 o
   0  20   3       19.77       21.54      6.55 o
   1  20   3        5.68        6.47      7.46 o
   2  20   3       12.54       18.05      6.85 o
   3  20   3        4.89       10.73      9.75 o
  -3  21   3        4.48       16.25     12.68 o
  -2  21   3        2.93        5.68      7.94 o
  -1  21   3       10.46        9.78      8.64 o
   0  21   3       15.24        6.36      7.79 o
   1  21   3        1.46        3.18      7.96 o
   2  21   3       24.62       26.33     12.68 o
   0  22   3        8.69       13.00     13.98 o
   1  22   3       31.27       24.70     13.33 o
 -12   0   4       44.04       33.80     16.58 o
 -10   0   4      142.18      144.87     13.33 o
  -8   0   4     1828.76     1614.12     37.10 o
  -6   0   4      185.15      226.53     11.46 o
  -4   0   4      371.84      332.81      6.06 o
  -2   0   4      938.51      898.63     10.14 o
   0   0   4    10865.65    10952.87     85.04 o
   2   0   4       38.51       42.47      1.94 o
   4   0   4      347.61      459.62     10.00 o
   6   0   4      333.21      299.15      9.63 o
   8   0   4       23.04       23.40      9.43 o
  10   0   4       86.99       76.71     14.63 o
 -12   1   4       52.88       91.83     13.54 o
 -11   1   4        3.73       22.60      9.62 o
 -10   1   4        1.51        3.09      5.70 o
  -9   1   4       10.86        8.54      6.61 o
  -8   1   4      204.09      205.90      9.12 o
  -7   1   4        9.87       -1.04      3.21 o
  -6   1   4       65.81       71.24      4.51 o
  -5   1   4     3882.14     4113.38     37.75 o
  -4   1   4     2557.38     2832.00     20.25 o
  -3   1   4     2556.60     2566.36     18.11 o
  -2   1   4      478.84      517.70      4.77 o
  -1   1   4      495.25      444.93      3.89 o
   0   1   4     2507.11     2540.36     15.16 o
   1   1   4     1322.27     1315.55      8.65 o
   2   1   4      403.78      438.08      4.45 o
   3   1   4      141.35      180.63      3.64 o
   4   1   4      662.92      747.48      9.66 o
   5   1   4      496.79      522.62      8.22 o
   6   1   4       80.82       61.60      3.60 o
   7   1   4       54.68       54.58      5.02 o
   8   1   4       10.93       22.73      7.01 o
   9   1   4       93.25       76.41     10.08 o
  10   1   4        8.86       15.26      8.42 o
  11   1   4       44.93       72.67     13.65 o
 -12   2   4      133.34      163.15     15.97 o
 -11   2   4       27.60       39.70      8.46 o
 -10   2   4        5.00        2.48      5.83 o
  -9   2   4        0.47       -1.52      4.27 o
  -8   2   4      438.67      424.47     11.76 o
  -7   2   4       58.23       52.81      5.29 o
  -6   2   4      424.05      332.84      8.01 o
  -5   2   4       37.36       37.65      2.87 o
  -4   2   4      630.30      623.67      6.59 o
  -3   2   4      251.27      295.55      3.76 o
  -2   2   4      317.35      298.68      3.23 o
  -1   2   4     4343.50     4559.41     27.64 o
   0   2   4      517.26      556.29      4.45 o
   1   2   4      146.97      111.99      1.58 o
   2   2   4       12.10       18.74      0.99 o
   3   2   4      415.54      441.16      5.28 o
   4   2   4        0.17       -0.11      1.00 o
   5   2   4      342.37      307.07      5.44 o
   6   2   4      317.92      298.88      6.34 o
   7   2   4      220.79      214.75      9.25 o
   8   2   4      126.88      109.20      7.91 o
   9   2   4        8.74        3.02      6.33 o
  10   2   4       13.13       11.01      7.96 o
  11   2   4        0.35        5.87      8.47 o
 -12   3   4      167.48      179.92     16.50 o
 -11   3   4       64.96       87.88     10.25 o
 -10   3   4        0.12       -5.34      5.91 o
  -9   3   4       35.34       21.85      6.06 o
  -8   3   4      124.29      132.28      8.50 o
  -7   3   4      223.41      194.71      6.98 o
  -6   3   4      325.38      287.38      6.73 o
  -5   3   4      917.65     1045.48     12.38 o
  -4   3   4     4936.66     5079.01     39.80 o
  -3   3   4      453.92      461.63      4.91 o
  -2   3   4       25.16       37.46      1.62 o
  -1   3   4      880.95     1016.35      7.31 o
   0   3   4     3363.52     3683.25     23.37 o
   1   3   4       26.40       26.87      0.70 o
   2   3   4     3525.61     3689.40     26.82 o
   3   3   4     1017.98     1000.72      8.49 o
   4   3   4      104.35       94.13      2.59 o
   5   3   4       98.36       82.53      4.06 o
   6   3   4       67.28       44.75      3.76 o
   7   3   4       38.11       45.93      6.79 o
   8   3   4      103.83      110.02      8.27 o
   9   3   4        0.50        4.36     12.19 o
  10   3   4       33.35       26.20      8.04 o
  11   3   4       24.74       41.93     12.68 o
 -12   4   4       11.31       31.83     17.39 o
 -11   4   4       15.19       20.97      7.51 o
 -10   4   4       53.80       58.93      9.17 o
  -9   4   4       57.59       56.95      7.01 o
  -8   4   4       30.96       42.76      8.77 o
  -7   4   4      329.37      304.58      8.51 o
  -6   4   4       29.93       31.98      3.10 o
  -5   4   4       28.35       19.63      2.48 o
  -4   4   4       86.71       91.98      3.17 o
  -3   4   4     2794.76     2801.64     19.87 o
  -2   4   4      777.88      832.16      6.84 o
  -1   4   4      980.24     1038.60      7.84 o
   0   4   4     8068.11     8676.51     55.70 o
   1   4   4       30.71       57.13      1.78 o
   2   4   4      622.49      721.55      9.88 o
   3   4   4      184.65      165.46      2.29 o
   4   4   4      558.32      595.26      7.52 o
   5   4   4      246.56      221.51      5.00 o
   6   4   4      115.05       94.01      3.78 o
   7   4   4       23.56       20.39      5.28 o
   8   4   4        3.34       17.35      5.79 o
   9   4   4       62.65       71.57      8.82 o
  10   4   4      112.78      120.22     21.94 o
  11   4   4        8.45       30.55     11.38 o
 -12   5   4       76.28      111.49     18.20 o
 -11   5   4       10.62       19.66      7.31 o
 -10   5   4      103.10      104.46     10.41 o
  -9   5   4      273.32      302.63     13.61 o
  -8   5   4      737.80      683.49     13.49 o
  -7   5   4      460.14      427.11     10.13 o
  -6   5   4      687.33      662.82      9.81 o
  -5   5   4        1.44       -1.14      2.09 o
  -4   5   4      324.95      356.55      5.97 o
  -3   5   4      173.24      215.85      4.16 o
  -2   5   4      617.91      686.34      6.08 o
  -1   5   4      884.19      983.27      7.67 o
   0   5   4      217.64      255.33      2.82 o
   1   5   4     1274.63     1426.41     11.05 o
   2   5   4      161.73      141.05      4.59 o
   3   5   4     1646.72     1689.07     15.27 o
   4   5   4       36.37       49.13      1.92 o
   5   5   4       45.97       47.06      2.82 o
   6   5   4      100.73       92.60      2.57 o
   7   5   4       69.09       80.94      6.72 o
   8   5   4      555.27      556.24     15.34 o
   9   5   4       25.51       26.91      7.33 o
  10   5   4       56.26       80.70     10.10 o
  11   5   4       35.19       61.43     13.00 o
 -12   6   4       36.53       39.00     14.63 o
 -11   6   4        0.01       -4.39      6.78 o
 -10   6   4       86.54       74.03      9.27 o
  -9   6   4        0.72       -3.92      5.59 o
  -8   6   4      577.30      562.46     16.49 o
  -7   6   4       42.92       49.95      4.96 o
  -6   6   4      916.70      885.95     11.98 o
  -5   6   4      214.47      213.84      5.37 o
  -4   6   4      143.39      119.96      3.69 o
  -3   6   4      162.98      131.48      3.26 o
  -2   6   4     3210.98     3233.77     23.57 o
  -1   6   4     3177.79     3368.48     22.26 o
   0   6   4     1576.55     1833.41     12.79 o
   1   6   4        1.50       13.05      0.75 o
   2   6   4      813.90      859.96      9.99 o
   3   6   4       11.57       16.98      2.33 o
   4   6   4       51.13       44.00      2.04 o
   5   6   4       47.63       49.13      2.23 o
   6   6   4       26.63       33.89      3.67 o
   7   6   4       44.43       54.59      5.52 o
   8   6   4      226.20      243.73     11.01 o
   9   6   4        1.63        3.33      6.40 o
  10   6   4       25.12       40.30      8.54 o
 -11   7   4        0.30       -1.61      6.52 o
 -10   7   4        9.36       -2.06      6.93 o
  -9   7   4      112.62       96.03      9.85 o
  -8   7   4       38.92       51.75      5.52 o
  -7   7   4      286.37      270.55     13.70 o
  -6   7   4        0.03        5.54      3.13 o
  -5   7   4       82.59       68.38      3.75 o
  -4   7   4      483.28      529.73      7.95 o
  -3   7   4      619.81      700.20      8.08 o
  -2   7   4      681.64      720.83      8.07 o
  -1   7   4        6.43       17.61      1.90 o
   0   7   4      411.48      512.23      5.97 o
   1   7   4      542.80      521.03      5.28 o
   2   7   4      220.09      216.58      5.31 o
   3   7   4      325.18      302.74      6.18 o
   4   7   4      154.07      145.33      2.85 o
   5   7   4       95.04       78.11      3.11 o
   6   7   4       60.92       62.75      3.73 o
   7   7   4      406.04      395.07     10.37 o
   8   7   4       44.79       45.80      6.52 o
   9   7   4       95.70       93.46      9.49 o
  10   7   4       12.09       27.04      9.99 o
 -11   8   4        2.87        3.28      8.50 o
 -10   8   4       31.04       12.00      7.69 o
  -9   8   4       95.50       83.31      9.56 o
  -8   8   4      351.52      350.17     15.04 o
  -7   8   4      571.03      592.67     12.27 o
  -6   8   4     1990.94     1932.38     22.75 o
  -5   8   4      710.29      685.54     10.07 o
  -4   8   4       41.06       38.55      3.16 o
  -3   8   4       27.44       11.55      1.94 o
  -2   8   4      260.99      272.13      4.72 o
  -1   8   4      789.47      779.38      8.02 o
   0   8   4     3172.39     3187.74     25.80 o
   1   8   4        1.06       -1.01      1.57 o
   2   8   4      132.09      132.61      3.49 o
   3   8   4       13.54        9.44      2.21 o
   4   8   4        5.77        4.31      2.43 o
   5   8   4       16.00       15.01      1.80 o
   6   8   4        2.74        2.95      3.08 o
   7   8   4       27.84       31.19      4.10 o
   8   8   4        4.26       19.48      4.85 o
   9   8   4       57.93       68.54      9.74 o
  10   8   4       43.33       52.44     11.48 o
 -12   9   4        0.01        1.30     17.55 o
 -11   9   4        3.30        6.80      6.99 o
 -10   9   4       32.60       29.48      7.86 o
  -9   9   4        0.10        2.60      7.16 o
  -8   9   4      267.58      290.56     16.55 o
  -7   9   4      484.19      493.32     13.95 o
  -6   9   4      161.66      152.60      6.20 o
  -5   9   4      220.48      214.68      6.59 o
  -4   9   4       11.53       17.45      2.89 o
  -3   9   4      374.73      375.87      5.93 o
  -2   9   4       39.15       26.13      2.42 o
  -1   9   4       48.07       45.56      2.45 o
   0   9   4       47.07       48.41      2.29 o
   1   9   4     1254.62     1244.89     16.82 o
   2   9   4      212.37      220.21      6.17 o
   3   9   4       17.23       16.65      2.48 o
   4   9   4      499.78      470.89      9.30 o
   5   9   4        0.08        2.21      2.76 o
   6   9   4       14.49       16.37      3.13 o
   7   9   4      217.56      203.01      7.21 o
   8   9   4       33.54       51.88      7.39 o
   9   9   4       82.96       71.04      9.78 o
 -11  10   4       29.76       31.32      8.70 o
 -10  10   4        5.13        5.28      6.68 o
  -9  10   4       43.03       36.40      7.93 o
  -8  10   4       61.80       66.33      8.51 o
  -7  10   4      113.27      112.28      9.25 o
  -6  10   4       24.28       25.99      4.56 o
  -5  10   4      871.29      827.78     12.74 o
  -4  10   4      484.78      474.54      7.78 o
  -3  10   4      356.25      331.25      5.88 o
  -2  10   4       15.68       16.99      2.25 o
  -1  10   4       33.81       31.02      2.40 o
   0  10   4       28.03       34.37      2.73 o
   1  10   4      356.41      340.27      4.74 o
   2  10   4       11.93       10.17      2.24 o
   3  10   4        2.36       -0.81      1.32 o
   4  10   4       96.76       75.05      4.38 o
   5  10   4       84.56       95.80      7.58 o
   6  10   4      227.25      208.25      5.26 o
   7  10   4       68.76       88.50      8.42 o
   8  10   4       41.24       62.84      7.83 o
   9  10   4       42.70       44.28     12.74 o
 -11  11   4        0.01       -3.74      8.50 o
 -10  11   4        3.26       -0.93      7.31 o
  -9  11   4       15.48       28.41      7.54 o
  -8  11   4       15.63        0.64      6.51 o
  -7  11   4        8.88       25.31      7.05 o
  -6  11   4       59.05       66.88      5.49 o
  -5  11   4        2.28       -3.55      3.55 o
  -4  11   4       13.73        7.14      3.18 o
  -3  11   4      127.74      132.47      5.11 o
  -2  11   4       11.15        3.10      2.35 o
  -1  11   4        3.11        4.81      1.96 o
   0  11   4      493.80      489.92      7.18 o
   1  11   4        0.01        3.76      1.27 o
   2  11   4      368.74      340.15      5.33 o
   3  11   4      180.25      172.77      3.94 o
   4  11   4       49.80       40.75      5.53 o
   5  11   4      177.88      172.46      9.90 o
   6  11   4       30.67       21.82      5.99 o
   7  11   4       38.43       27.39      7.46 o
   8  11   4       40.92       42.37      7.97 o
   9  11   4        0.13       -6.46      6.46 o
 -10  12   4        4.25        0.38      6.47 o
  -9  12   4       48.56       41.52      8.80 o
  -8  12   4        1.45       -8.55     10.09 o
  -7  12   4       47.27       49.30      7.90 o
  -6  12   4      322.05      329.65     20.78 o
  -5  12   4        2.23       -3.66      3.66 o
  -4  12   4       88.28       81.81      5.22 o
  -3  12   4      249.40      236.39      8.66 o
  -2  12   4        8.68        8.21      2.72 o
  -1  12   4      873.94      867.73     10.14 o
   0  12   4        0.02       -0.47      2.00 o
   1  12   4      450.76      447.23      6.35 o
   2  12   4      149.56      151.14      4.67 o
   3  12   4      263.19      254.07      5.26 o
   4  12   4        6.79       -0.33      3.59 o
   5  12   4        1.89       -5.23      5.23 o
   6  12   4       26.65        7.19      6.90 o
   7  12   4        0.80       -2.12      5.83 o
   8  12   4       26.64       25.16      7.13 o
   9  12   4       18.33       14.91     14.46 o
 -10  13   4        2.06        6.14     10.10 o
  -9  13   4       22.22       22.88     12.69 o
  -8  13   4        8.80        5.07      6.19 o
  -7  13   4       21.61       29.03      7.20 o
  -6  13   4        8.27       18.98      6.93 o
  -5  13   4       55.14       51.17      7.66 o
  -4  13   4      139.52      131.68      5.84 o
  -3  13   4       79.30       66.31      4.55 o
  -2  13   4      324.06      339.03      6.65 o
  -1  13   4      176.10      200.11      6.90 o
   0  13   4        0.02        2.71      2.34 o
   1  13   4        9.96        5.56      2.89 o
   2  13   4      113.00      105.26      5.04 o
   3  13   4        6.40       -1.22      3.38 o
   4  13   4       21.99       16.41      2.40 o
   5  13   4       87.14      101.13      9.45 o
   6  13   4       19.63        5.92      6.68 o
   7  13   4       11.75        4.07      6.47 o
   8  13   4        3.34        0.77      6.99 o
   9  13   4       27.57       32.70     11.40 o
 -10  14   4        8.48       24.83     18.04 o
  -9  14   4        4.65       20.40      8.68 o
  -8  14   4      187.55      215.33     13.92 o
  -7  14   4        1.46       10.02      6.92 o
  -6  14   4       62.07       73.21      7.22 o
  -5  14   4        4.06       -0.73      5.30 o
  -4  14   4       32.39       42.09      4.31 o
  -3  14   4      200.06      183.60      6.26 o
  -2  14   4       32.96       36.90      3.74 o
  -1  14   4        0.02       -2.78      2.78 o
   0  14   4      445.92      460.46     11.47 o
   1  14   4       56.85       56.00      4.90 o
   2  14   4      105.11       96.84      5.30 o
   3  14   4      126.26      122.97      5.55 o
   4  14   4      107.53       96.55      8.84 o
   5  14   4        6.31       -6.47      6.47 o
   6  14   4      228.91      229.19     13.06 o
   7  14   4        2.35       -3.11      5.86 o
   8  14   4        4.39       -5.71      7.26 o
   9  14   4        1.29      -10.08     16.58 o
  -9  15   4       19.15       29.75     10.99 o
  -8  15   4       18.95       29.24      7.14 o
  -7  15   4       15.85       27.69      7.04 o
  -6  15   4        0.47       14.32      5.85 o
  -5  15   4       76.85       77.46     10.27 o
  -4  15   4       74.16       78.84      5.85 o
  -3  15   4       50.02       50.82      4.36 o
  -2  15   4      491.66      489.76     16.06 o
  -1  15   4       30.72       29.94      4.55 o
   0  15   4       38.37       36.39      4.57 o
   1  15   4       38.71       18.16      4.15 o
   2  15   4        0.06       -3.20      3.20 o
   3  15   4        1.12       -0.13      3.11 o
   4  15   4       19.35        4.58      6.15 o
   5  15   4       36.41       31.56      7.56 o
   6  15   4       21.19       22.64      7.83 o
   7  15   4       48.76       62.07      8.81 o
   8  15   4       15.87        4.95     12.86 o
  -9  16   4        0.36        8.66      9.50 o
  -8  16   4        3.93        9.20      7.83 o
  -7  16   4        2.12       10.98      6.08 o
  -6  16   4       57.83       78.27      9.36 o
  -5  16   4       46.02       79.80     10.04 o
  -4  16   4       15.88       20.98      6.10 o
  -3  16   4        0.08        2.32      5.48 o
  -2  16   4       27.49       37.02      5.41 o
  -1  16   4       69.88       84.80      5.90 o
   0  16   4       31.41       19.95      4.38 o
   1  16   4        2.34       -3.64      3.64 o
   2  16   4        4.84       -2.70      3.45 o
   3  16   4        0.36       -3.38      4.99 o
   4  16   4       16.05        9.53      6.14 o
   5  16   4       26.27       25.11      8.03 o
   6  16   4       15.48       21.98      8.22 o
   7  16   4        8.22        4.45      6.85 o
  -8  17   4        8.37       42.58     13.33 o
  -7  17   4        0.79        7.64     12.83 o
  -6  17   4       35.33       57.59      9.70 o
  -5  17   4        0.13        4.84      9.05 o
  -4  17   4        0.50        3.70      5.62 o
  -3  17   4        8.80        1.09      5.34 o
  -2  17   4       98.43      102.91     12.09 o
  -1  17   4        2.69       -2.87      5.11 o
   0  17   4       22.84       10.73      4.60 o
   1  17   4       50.09       41.76      5.33 o
   2  17   4       32.33       31.97      4.76 o
   3  17   4        2.44        3.10      4.56 o
   4  17   4      133.59      153.03     10.86 o
   5  17   4        9.26        1.66      7.50 o
   6  17   4       45.32       59.52     10.25 o
   7  17   4       21.69       41.28     21.78 o
  -7  18   4       43.64       73.78     15.93 o
  -6  18   4       21.85       25.82     10.07 o
  -5  18   4       78.04       75.64     10.24 o
  -4  18   4        2.65        3.05      6.49 o
  -3  18   4        0.36       -3.40      9.01 o
  -2  18   4        8.43        4.63      6.25 o
  -1  18   4       11.13        9.28      5.99 o
   0  18   4       44.68       41.52      6.78 o
   1  18   4        3.03        0.54      4.96 o
   2  18   4        2.67        3.04      4.48 o
   3  18   4        0.35        1.57      7.35 o
   4  18   4        6.25        7.84      7.29 o
   5  18   4        0.27       -1.01      8.46 o
   6  18   4        1.10        6.05     17.23 o
  -6  19   4        1.53       12.35     11.38 o
  -5  19   4        0.00        2.68     10.82 o
  -4  19   4        0.88       -3.37      6.08 o
  -3  19   4        4.13       -1.95      6.61 o
  -2  19   4        8.77       -6.61      6.61 o
  -1  19   4        8.44        3.97      6.27 o
   0  19   4        2.95       -5.77      5.77 o
   1  19   4        0.22       -3.06      5.35 o
   2  19   4        1.54       -4.54      5.57 o
   3  19   4        6.26        2.21     11.78 o
   4  19   4       23.80       15.03      9.07 o
   5  19   4        5.25        4.17     10.13 o
   6  19   4        4.24      -11.70     18.20 o
  -5  20   4        3.02       -8.13     13.00 o
  -4  20   4        2.81       -8.19      8.19 o
  -3  20   4       26.32       25.38      8.91 o
  -2  20   4       14.84        4.32      6.81 o
  -1  20   4       21.13       12.68      6.96 o
   0  20   4       28.25       21.59      7.06 o
   1  20   4        1.08       -5.26      5.26 o
   2  20   4       54.64       48.72      9.23 o
  -2  21   4        1.97       -9.41      9.95 o
  -1  21   4       13.50        9.90      9.02 o
   0  21   4        1.60       -8.24      8.24 o
   1  21   4        4.02        2.60     11.70 o
   0  22   4        0.84       -6.83     13.00 o
 -11   0   5       15.48       31.85     14.63 o
  -9   0   5       28.94       10.65     10.89 o
  -7   0   5       74.94       76.97      8.24 o
  -5   0   5        9.97        9.48      3.49 o
  -3   0   5       97.15      109.19      3.39 o
  -1   0   5     1501.60     1630.36     15.31 o
   1   0   5      743.40      799.61      7.75 o
   3   0   5      128.02      161.79      5.27 o
   5   0   5      723.73      750.27     12.61 o
   7   0   5       36.97       44.25      6.52 o
   9   0   5        3.41       -0.65      8.78 o
  11   0   5       85.38       86.46     15.93 o
 -12   1   5      119.57      180.73     19.01 o
 -11   1   5        2.88       -6.94      6.94 o
 -10   1   5      149.31      158.69     10.04 o
  -9   1   5       93.16       84.29      7.75 o
  -8   1   5       67.28       73.54      6.97 o
  -7   1   5       60.57       41.81      4.37 o
  -6   1   5     2036.71     2075.11     26.04 o
  -5   1   5      898.76      883.68     12.05 o
  -4   1   5       67.94       52.53      2.18 o
  -3   1   5     6287.06     6429.54     42.42 o
  -2   1   5       18.44        4.92      1.05 o
  -1   1   5      606.87      598.12      5.00 o
   0   1   5      228.07      218.22      2.50 o
   1   1   5      287.55      346.89      3.06 o
   2   1   5     1234.15     1198.95     10.26 o
   3   1   5      375.96      372.39      4.42 o
   4   1   5      916.00      953.66     10.43 o
   5   1   5        2.43        0.71      1.84 o
   6   1   5        0.17       -2.24      2.24 o
   7   1   5        3.13        0.70      3.89 o
   8   1   5       12.66        8.32      6.01 o
   9   1   5        6.67       -5.05      6.52 o
  10   1   5        7.83       15.92      8.16 o
  11   1   5        8.25        1.38      8.16 o
 -12   2   5       61.83       81.30     12.51 o
 -11   2   5       41.06       71.55      9.60 o
 -10   2   5       21.85       14.47      6.24 o
  -9   2   5       63.42       56.90      6.46 o
  -8   2   5       24.36       13.22      5.38 o
  -7   2   5      535.64      506.41     10.60 o
  -6   2   5      210.94      188.80      6.46 o
  -5   2   5      355.07      383.29      7.33 o
  -4   2   5     1340.23     1444.33     13.56 o
  -3   2   5     1191.68     1396.31     11.00 o
  -2   2   5     1427.49     1487.80     10.76 o
  -1   2   5      121.11      108.92      2.13 o
   0   2   5     1196.89     1204.85      8.27 o
   1   2   5       21.03       34.97      1.81 o
   2   2   5     2437.34     2430.31     16.66 o
   3   2   5      602.71      646.43      6.26 o
   4   2   5       41.37       44.84      2.48 o
   5   2   5       37.21       37.81      2.77 o
   6   2   5       95.71       97.13      4.02 o
   7   2   5      674.33      609.15     12.76 o
   8   2   5        3.19        4.72      6.29 o
   9   2   5        0.21       -6.35      6.62 o
  10   2   5       13.69       29.46      8.74 o
  11   2   5       13.14       21.13     12.03 o
 -12   3   5      161.36      181.98     15.63 o
 -11   3   5        0.54       11.00      7.90 o
 -10   3   5        0.11       -5.49      5.49 o
  -9   3   5        7.75       -0.26      5.52 o
  -8   3   5       27.45       21.20      4.57 o
  -7   3   5      610.17      570.49     11.93 o
  -6   3   5      153.58      147.22      6.39 o
  -5   3   5      484.11      437.60      7.29 o
  -4   3   5      173.53      205.87      4.44 o
  -3   3   5      427.63      464.29      4.86 o
  -2   3   5     3196.86     3278.36     21.63 o
  -1   3   5    10610.98    11226.72     66.41 o
   0   3   5       14.39        8.44      1.33 o
   1   3   5     2864.57     3068.48     19.08 o
   2   3   5      591.28      583.63      5.41 o
   3   3   5       10.69        6.16      1.14 o
   4   3   5       34.67       36.40      1.67 o
   5   3   5       82.95       97.52      3.00 o
   6   3   5       15.35        4.96      2.38 o
   7   3   5      661.60      596.15     16.03 o
   8   3   5        4.93        9.65      6.83 o
   9   3   5      109.86      119.89     10.85 o
  10   3   5        8.47        6.67     11.21 o
  11   3   5       56.87       55.58     12.68 o
 -12   4   5       32.95       43.95     10.31 o
 -11   4   5       21.51       32.30      8.78 o
 -10   4   5        3.13       -3.21      7.12 o
  -9   4   5       53.70       62.48      7.08 o
  -8   4   5      145.84      130.64      7.06 o
  -7   4   5        0.82        0.07      3.58 o
  -6   4   5      676.27      622.27     11.72 o
  -5   4   5        1.80        3.17      1.95 o
  -4   4   5      395.86      348.22      5.74 o
  -3   4   5       22.21       32.56      1.84 o
  -2   4   5     1182.26     1233.82      9.47 o
  -1   4   5      127.39      126.31      2.15 o
   0   4   5     5003.37     5291.69     33.36 o
   1   4   5     1441.57     1587.68     12.16 o
   2   4   5       51.06       45.49      1.32 o
   3   4   5       81.22       74.36      1.38 o
   4   4   5      251.27      244.82      3.45 o
   5   4   5       98.16       84.47      4.31 o
   6   4   5       61.01       63.39      4.52 o
   7   4   5       56.10       66.44      6.09 o
   8   4   5      202.88      205.97      9.99 o
   9   4   5        3.65       -2.34      6.30 o
  10   4   5        0.19       -3.40      6.94 o
 -12   5   5        1.73       38.03     14.95 o
 -11   5   5      124.07      139.77     12.38 o
 -10   5   5       24.91       12.75      7.16 o
  -9   5   5        1.74       -5.54      5.54 o
  -8   5   5        5.96       -0.76      3.78 o
  -7   5   5      604.44      562.40     11.85 o
  -6   5   5      495.48      486.60     10.36 o
  -5   5   5     1008.15      997.23     12.39 o
  -4   5   5      423.88      405.54      6.32 o
  -3   5   5     1510.60     1503.52     14.79 o
  -2   5   5        1.98        6.70      1.28 o
  -1   5   5       61.62       76.91      2.05 o
   0   5   5     3643.12     3740.93     25.29 o
   1   5   5     3624.20     3768.95     31.36 o
   2   5   5       19.75       10.11      0.95 o
   3   5   5        0.77        1.92      1.67 o
   4   5   5       77.79       86.18      2.57 o
   5   5   5      122.75      125.43      3.18 o
   6   5   5       70.06       59.41      4.01 o
   7   5   5      559.15      557.29     12.52 o
   8   5   5      130.41      146.09      8.96 o
   9   5   5       66.98       57.54      7.73 o
  10   5   5       13.96       19.01      6.35 o
 -12   6   5       30.76       44.53     15.60 o
 -11   6   5        0.02       -6.60      6.60 o
 -10   6   5       30.25       41.29      9.81 o
  -9   6   5       31.45       39.92      5.57 o
  -8   6   5        9.60       14.02      4.64 o
  -7   6   5      786.59      727.60     13.63 o
  -6   6   5       34.42       29.56      4.22 o
  -5   6   5      429.78      415.61      7.90 o
  -4   6   5      202.41      217.32      4.99 o
  -3   6   5      885.80      908.31      9.71 o
  -2   6   5      176.69      196.60      3.89 o
  -1   6   5      865.54      980.47      8.59 o
   0   6   5      563.72      548.53      5.37 o
   1   6   5     1128.80     1276.87     12.58 o
   2   6   5      328.38      293.50      7.69 o
   3   6   5      136.98      144.04      3.94 o
   4   6   5      371.89      346.76      4.65 o
   5   6   5      143.74      133.23      4.41 o
   6   6   5       50.99       50.12      4.03 o
   7   6   5       95.63       99.93      6.03 o
   8   6   5        2.04        4.46      4.28 o
   9   6   5        9.88        4.19      5.61 o
  10   6   5       16.56       34.13     11.03 o
 -12   7   5       19.53       26.00     17.55 o
 -11   7   5       57.02       53.65     12.56 o
 -10   7   5       88.00       98.04     11.31 o
  -9   7   5        2.14       -0.88      6.08 o
  -8   7   5      963.44      957.02     19.10 o
  -7   7   5      146.43      139.61      7.18 o
  -6   7   5     1232.92     1191.07     18.08 o
  -5   7   5       78.40       64.24      4.55 o
  -4   7   5     2552.37     2530.82     25.20 o
  -3   7   5        1.18       -1.66      1.66 o
  -2   7   5      178.18      195.45      4.03 o
  -1   7   5     5017.19     5251.47     36.81 o
   0   7   5     1425.84     1561.54     13.35 o
   1   7   5      295.07      336.00      4.61 o
   2   7   5      344.17      330.98      7.39 o
   3   7   5        8.33       -2.16      3.22 o
   4   7   5      783.18      729.88     16.27 o
   5   7   5        6.14        4.41      1.32 o
   6   7   5      243.88      238.33      7.00 o
   7   7   5       27.74       40.43      4.54 o
   8   7   5      124.65      142.73      7.58 o
   9   7   5        6.74        7.91      9.62 o
 -12   8   5       31.29       15.93     13.65 o
 -11   8   5       18.88        5.83      8.35 o
 -10   8   5       25.85       29.06      8.21 o
  -9   8   5        8.42        2.10      7.10 o
  -8   8   5       19.16       36.74      7.51 o
  -7   8   5       41.39       58.05      5.54 o
  -6   8   5      295.99      305.57      8.93 o
  -5   8   5      115.24      123.34      6.03 o
  -4   8   5      501.17      498.08     11.51 o
  -3   8   5       48.85       53.49      2.93 o
  -2   8   5        8.84        3.74      1.99 o
  -1   8   5      202.27      225.53      5.22 o
   0   8   5       86.38       96.70      2.41 o
   1   8   5      602.45      602.47      6.02 o
   2   8   5      177.55      168.41      4.48 o
   3   8   5       31.28       29.38      4.55 o
   4   8   5      716.08      693.38     14.42 o
   5   8   5       39.34       33.68      3.53 o
   6   8   5       73.65       62.29      3.37 o
   7   8   5       72.58      100.33      5.33 o
   8   8   5       73.80      104.80      8.91 o
   9   8   5       17.11        9.48     18.20 o
 -12   9   5        3.47        0.00     11.70 o
 -11   9   5       29.60       40.99      9.56 o
 -10   9   5        1.96        2.70      7.07 o
  -9   9   5       55.12       56.64      8.36 o
  -8   9   5      121.98      136.25     10.57 o
  -7   9   5      488.03      475.25     12.05 o
  -6   9   5      992.99      916.42     16.01 o
  -5   9   5       89.01      100.24      5.80 o
  -4   9   5      270.45      265.44      7.57 o
  -3   9   5      560.15      542.75      8.58 o
  -2   9   5      123.21      108.88      4.06 o
  -1   9   5      160.05      158.39      4.55 o
   0   9   5       89.38       85.26      2.60 o
   1   9   5        0.03        4.03      1.30 o
   2   9   5       77.69       78.99      4.02 o
   3   9   5      862.08      882.71     21.06 o
   4   9   5       18.01       18.82      2.28 o
   5   9   5       43.46       35.87      5.66 o
   6   9   5      278.91      264.85     11.05 o
   7   9   5      176.06      185.15     10.43 o
   8   9   5       70.43       65.07      8.38 o
   9   9   5       46.12       56.90     12.51 o
 -11  10   5        0.05        7.42      7.70 o
 -10  10   5        3.59       -2.27      7.13 o
  -9  10   5       28.87       26.47      8.75 o
  -8  10   5      174.31      169.79     11.57 o
  -7  10   5      284.30      284.53      9.54 o
  -6  10   5      390.97      360.87     10.03 o
  -5  10   5        8.62        5.70      3.50 o
  -4  10   5       64.35       56.70      4.36 o
  -3  10   5      499.71      481.62      8.23 o
  -2  10   5      301.18      281.52      6.10 o
  -1  10   5        0.53        0.14      1.94 o
   0  10   5      609.07      583.72      6.54 o
   1  10   5       81.47       92.48      2.79 o
   2  10   5      577.55      560.87      7.12 o
   3  10   5      448.55      428.40     12.28 o
   4  10   5      202.09      196.73      6.70 o
   5  10   5       13.87       17.63      6.19 o
   6  10   5        7.77        9.05      6.15 o
   7  10   5        1.54       -5.86      5.86 o
   8  10   5        2.49       -2.51      6.62 o
   9  10   5       76.30       56.26     13.21 o
 -11  11   5       37.77       20.46     11.06 o
 -10  11   5       17.74       -0.21      7.67 o
  -9  11   5       28.14       39.04      8.41 o
  -8  11   5       19.74       16.23      7.98 o
  -7  11   5       78.00       68.96      8.57 o
  -6  11   5      264.50      265.00     11.03 o
  -5  11   5      518.59      509.50     11.62 o
  -4  11   5        6.87        4.87      3.57 o
  -3  11   5      478.52      434.57      8.19 o
  -2  11   5      119.31      111.58      4.38 o
  -1  11   5      876.89      851.09     10.43 o
   0  11   5      333.44      356.72      5.73 o
   1  11   5      484.13      486.00      6.75 o
   2  11   5       86.42       77.60      3.01 o
   3  11   5        4.07       -5.33      5.33 o
   4  11   5        8.26        2.68      5.42 o
   5  11   5        1.73       -6.05      6.05 o
   6  11   5        3.94       -6.19      6.19 o
   7  11   5      228.84      220.99     11.94 o
   8  11   5        1.75       -6.15      6.15 o
 -10  12   5        1.99       -5.07      7.10 o
  -9  12   5       60.79       57.09     14.15 o
  -8  12   5        2.57        0.28      5.73 o
  -7  12   5       45.81       42.17      7.73 o
  -6  12   5      170.93      184.66     12.53 o
  -5  12   5        2.10       -3.79      4.14 o
  -4  12   5      107.96      123.78      6.14 o
  -3  12   5      136.39      141.02      5.10 o
  -2  12   5      191.77      204.67      6.36 o
  -1  12   5      715.04      762.65      9.35 o
   0  12   5      368.57      371.18      6.32 o
   1  12   5       23.93       33.21      2.57 o
   2  12   5      167.86      166.16      4.34 o
   3  12   5        0.84       -3.75      3.75 o
   4  12   5       48.78       45.47      7.43 o
   5  12   5       40.64       41.51      7.27 o
   6  12   5        4.08       -5.30      5.30 o
   7  12   5        3.15       -1.40      5.38 o
   8  12   5        1.81       -2.80      7.14 o
 -10  13   5       35.11       20.69     12.08 o
  -9  13   5        9.30       17.85      7.43 o
  -8  13   5        0.07        7.18      7.68 o
  -7  13   5      256.61      262.31     13.37 o
  -6  13   5      190.27      225.29     12.28 o
  -5  13   5      137.96      145.32      7.37 o
  -4  13   5      168.84      179.19      6.70 o
  -3  13   5      155.64      162.99      6.20 o
  -2  13   5      236.81      246.15      6.92 o
  -1  13   5      724.65      775.06     10.51 o
   0  13   5      314.46      326.88     11.04 o
   1  13   5      481.34      472.23      9.41 o
   2  13   5       85.56       81.91      5.09 o
   3  13   5      105.86      118.07      5.87 o
   4  13   5       77.98       72.66      8.37 o
   5  13   5       52.57       57.72      8.16 o
   6  13   5       10.15        5.37      6.22 o
   7  13   5      196.54      167.61     11.70 o
   8  13   5       24.35       27.69      8.13 o
   9  13   5      119.62      125.14     25.35 o
 -10  14   5        2.62       16.55     11.43 o
  -9  14   5       58.25       73.73     10.51 o
  -8  14   5       24.89       28.24     10.12 o
  -7  14   5       60.80       60.80     12.88 o
  -6  14   5       38.86       41.95      8.13 o
  -5  14   5        0.17       -3.34      5.11 o
  -4  14   5       73.92       71.32      5.08 o
  -3  14   5        5.53        7.56      3.86 o
  -2  14   5       15.11       18.35      3.50 o
  -1  14   5       36.97       55.78      5.07 o
   0  14   5      155.07      164.44      6.71 o
   1  14   5       24.65       23.25      3.78 o
   2  14   5        0.53       -0.67      3.05 o
   3  14   5       35.22       32.53      4.54 o
   4  14   5        2.24       -3.05      5.61 o
   5  14   5        7.10       -0.99      5.42 o
   6  14   5      112.57      105.81      9.47 o
   7  14   5        3.88        9.12      7.40 o
   8  14   5        0.20        4.52     20.80 o
  -9  15   5       11.48       24.23     14.14 o
  -8  15   5        7.62        9.20      7.53 o
  -7  15   5        0.17       -0.32      8.07 o
  -6  15   5       72.15       83.14      8.30 o
  -5  15   5        1.98        5.70      5.27 o
  -4  15   5      199.64      219.01     10.36 o
  -3  15   5        1.15       -0.66      4.48 o
  -2  15   5      199.92      197.54      7.57 o
  -1  15   5       91.14       74.85      5.32 o
   0  15   5        3.12        4.74      3.98 o
   1  15   5       13.53        7.19      3.79 o
   2  15   5      166.75      171.76      6.50 o
   3  15   5       95.22       94.66      6.34 o
   4  15   5       85.88       97.85     13.65 o
   5  15   5        4.97        1.61      7.17 o
   6  15   5       19.15       25.62      7.00 o
   7  15   5       23.59       25.78     11.79 o
   8  15   5       18.31       18.85     14.95 o
  -8  16   5        5.75        2.52     11.54 o
  -7  16   5       94.08      121.69     39.82 o
  -6  16   5       19.36       32.68     10.21 o
  -5  16   5       19.46       16.99     12.03 o
  -4  16   5       19.20       27.33      6.49 o
  -3  16   5       50.01       51.84      6.56 o
  -2  16   5       53.96       66.57      6.03 o
  -1  16   5      115.00      115.73      6.57 o
   0  16   5       39.40       24.40      4.94 o
   1  16   5        0.66       -3.65      3.65 o
   2  16   5        5.98       13.13      3.61 o
   3  16   5        5.32       -0.05      4.46 o
   4  16   5       64.18       43.29     10.13 o
   5  16   5        2.13       -4.69     10.93 o
   6  16   5       24.61       26.46      7.73 o
   7  16   5        2.08      -12.24     15.53 o
  -8  17   5       47.64       38.68     13.65 o
  -7  17   5        7.51       28.21     10.31 o
  -6  17   5       95.47      105.46     11.53 o
  -5  17   5        2.10       -2.32     10.79 o
  -4  17   5       38.09       24.13      7.60 o
  -3  17   5        3.60       -1.41      5.78 o
  -2  17   5        9.60        3.34      5.30 o
  -1  17   5       37.37       33.82      4.84 o
   0  17   5        1.75        4.50      3.92 o
   1  17   5        0.43       -3.58      3.58 o
   2  17   5       19.90       17.28      3.98 o
   3  17   5        5.35       19.45      7.05 o
   4  17   5       28.47       12.99      6.85 o
   5  17   5        5.44        9.64      8.02 o
   6  17   5       26.44       31.35      9.09 o
  -7  18   5        9.93        0.98     13.33 o
  -6  18   5        0.01        7.57      8.11 o
  -5  18   5        0.17        7.59      8.19 o
  -4  18   5        5.69       21.88      7.09 o
  -3  18   5        7.10       10.70      6.47 o
  -2  18   5       71.63       68.41      7.55 o
  -1  18   5        3.40       -5.77      5.77 o
   0  18   5       19.73       17.21      5.59 o
   1  18   5       16.01        5.52      4.12 o
   2  18   5       16.33       10.19      5.32 o
   3  18   5       37.84       32.75      7.29 o
   4  18   5        2.07       -6.39      6.39 o
   5  18   5        3.53      -11.15     16.26 o
   6  18   5       30.90        5.85     19.50 o
  -6  19   5        4.51       -2.28     11.70 o
  -5  19   5       10.00       11.62      8.26 o
  -4  19   5        0.29        5.28      6.72 o
  -3  19   5        4.78        3.04      6.66 o
  -2  19   5       11.63       11.16      7.55 o
  -1  19   5       25.80       19.73      6.53 o
   0  19   5        2.38       -5.53      5.53 o
   1  19   5       75.07       68.97      7.14 o
   2  19   5       40.29       36.61      7.57 o
   3  19   5       65.13       61.36     10.12 o
   4  19   5        0.19       -9.25      9.25 o
   5  19   5        9.68        3.49     10.34 o
  -4  20   5        5.62        6.04     16.90 o
  -3  20   5       17.74       19.90      7.56 o
  -2  20   5        2.03       -6.56      6.56 o
  -1  20   5        0.47       -6.17      6.33 o
   0  20   5        0.03       -5.72      5.72 o
   1  20   5        0.68       -4.72      7.70 o
  -2  21   5       11.40       -8.18     26.98 o
  -1  21   5        0.93       -0.81      8.59 o
   0  21   5        0.00       -5.04     10.08 o
   1  21   5        0.21       -3.58     10.73 o
  -1  22   5       16.79        2.60     13.00 o
 -12   0   6        2.36       10.73     14.63 o
 -10   0   6      104.97       89.13     12.49 o
  -8   0   6     2752.28     2482.67     65.66 o
  -6   0   6       75.00       55.68     10.06 o
  -4   0   6     2522.90     2875.30     36.30 o
  -2   0   6      303.79      286.73      5.02 o
   0   0   6     7307.35     7632.41     64.48 o
   2   0   6      122.08      104.01      2.96 o
   4   0   6     1037.24     1106.92     14.47 o
   6   0   6      895.73      774.35     15.70 o
   8   0   6       12.10       -0.98      9.43 o
  10   0   6        8.80        7.48     11.05 o
 -12   1   6        8.31       39.20     11.72 o
 -11   1   6       54.55       68.21      9.01 o
 -10   1   6        4.51        9.23      5.76 o
  -9   1   6       46.65       44.10      6.18 o
  -8   1   6       32.27       24.04      6.20 o
  -7   1   6       28.26       29.89      4.60 o
  -6   1   6      437.08      419.45      8.39 o
  -5   1   6      254.87      203.05      7.61 o
  -4   1   6      561.49      604.18      8.49 o
  -3   1   6     1358.30     1317.21     10.63 o
  -2   1   6      959.79      965.49      7.72 o
  -1   1   6        0.12        3.31      1.00 o
   0   1   6      278.04      259.08      2.78 o
   1   1   6     2311.59     2196.35     13.71 o
   2   1   6      722.28      638.10      8.31 o
   3   1   6      668.63      654.00      6.63 o
   4   1   6       30.02       37.93      2.13 o
   5   1   6      297.50      268.21      5.14 o
   6   1   6       18.38       12.94      2.88 o
   7   1   6        2.21       -0.98      5.52 o
   8   1   6       11.74        3.41      6.21 o
   9   1   6       12.99        4.57      7.01 o
  10   1   6       57.82       61.22      9.75 o
  11   1   6        3.95        8.45     12.03 o
 -12   2   6       28.18       59.53     12.97 o
 -11   2   6        1.56        9.76      7.73 o
 -10   2   6       87.39       78.38      8.48 o
  -9   2   6      108.46      103.21      8.48 o
  -8   2   6      551.86      446.84     11.57 o
  -7   2   6       21.60       12.50      4.47 o
  -6   2   6      426.17      351.77      8.55 o
  -5   2   6      550.71      554.75      9.32 o
  -4   2   6      412.34      398.98      6.68 o
  -3   2   6      203.76      215.05      3.28 o
  -2   2   6      245.69      253.58      3.27 o
  -1   2   6     4199.88     4482.01     27.66 o
   0   2   6      122.77      121.23      1.92 o
   1   2   6     1062.35     1091.52      8.15 o
   2   2   6       73.67       66.61      2.01 o
   3   2   6       44.09       35.04      1.59 o
   4   2   6        1.72       -1.44      1.44 o
   5   2   6      371.76      342.65      5.90 o
   6   2   6      142.93      138.01      5.71 o
   7   2   6        6.44        1.40      4.52 o
   8   2   6       66.54       43.27     13.00 o
   9   2   6        0.27       -6.79      6.79 o
  10   2   6       21.55       24.47      8.27 o
  11   2   6        8.22       35.10     12.68 o
 -12   3   6      117.31      131.26     15.51 o
 -11   3   6       55.76       57.40     12.76 o
 -10   3   6        0.08       -2.54      4.83 o
  -9   3   6       59.60       62.48      7.03 o
  -8   3   6      112.65      123.79      7.74 o
  -7   3   6       10.52        3.06      4.66 o
  -6   3   6      274.27      267.81      7.78 o
  -5   3   6      712.90      691.58     11.93 o
  -4   3   6     4646.59     4754.92     40.08 o
  -3   3   6      470.84      464.03      5.45 o
  -2   3   6      137.21      127.17      2.45 o
  -1   3   6      162.44      190.56      2.66 o
   0   3   6      374.65      346.31      3.43 o
   1   3   6      901.86      959.49      7.89 o
   2   3   6     1049.53     1115.43      9.39 o
   3   3   6      257.15      233.25      3.34 o
   4   3   6      223.57      227.64      3.59 o
   5   3   6      212.32      201.35      3.84 o
   6   3   6      347.80      320.42      8.21 o
   7   3   6        2.60        1.98      4.60 o
   8   3   6      111.21      110.37      9.52 o
   9   3   6        0.25       -5.30      5.30 o
  10   3   6       56.93       59.36      8.32 o
 -12   4   6        1.55       18.83      9.04 o
 -11   4   6       87.31       92.69     12.32 o
 -10   4   6        0.00       -5.56      5.56 o
  -9   4   6        0.67       -3.97      3.97 o
  -8   4   6      292.23      312.25      9.85 o
  -7   4   6      530.94      484.13     10.86 o
  -6   4   6        0.83       -2.23      2.86 o
  -5   4   6      386.38      372.29     10.35 o
  -4   4   6      554.97      643.57      9.89 o
  -3   4   6      602.70      607.10      7.28 o
  -2   4   6      540.53      571.85      5.30 o
  -1   4   6     1134.46     1254.38      9.51 o
   0   4   6      201.69      245.97      2.98 o
   1   4   6        5.21        8.20      0.80 o
   2   4   6       96.93      101.15      2.22 o
   3   4   6        3.78       -1.13      1.13 o
   4   4   6      320.28      316.02      4.25 o
   5   4   6      117.40      100.95      3.33 o
   6   4   6       56.64       47.56      4.30 o
   7   4   6      362.26      336.51      9.96 o
   8   4   6        4.26        1.37      6.84 o
   9   4   6        0.90       -7.34      7.34 o
  10   4   6       17.80       28.35      7.02 o
 -12   5   6       14.87       32.00      8.79 o
 -11   5   6       60.10       67.67     10.22 o
 -10   5   6       10.27       -2.65      6.44 o
  -9   5   6       86.80       90.39      7.03 o
  -8   5   6       93.45       71.45      5.90 o
  -7   5   6      479.89      468.66     11.28 o
  -6   5   6      906.78      856.29     14.84 o
  -5   5   6      104.16       95.09      5.19 o
  -4   5   6      103.92      101.46      4.35 o
  -3   5   6      646.09      603.26      7.95 o
  -2   5   6      369.61      357.78      5.03 o
  -1   5   6     7020.16     7504.80     60.65 o
   0   5   6       65.77       95.29      3.27 o
   1   5   6      173.63      159.94      4.25 o
   2   5   6      941.51      917.53     10.37 o
   3   5   6      352.75      384.75      6.23 o
   4   5   6      660.58      611.77      7.58 o
   5   5   6        2.99       -2.90      2.90 o
   6   5   6      222.06      210.88      6.95 o
   7   5   6      140.69      170.79      7.14 o
   8   5   6       29.93       43.22      6.03 o
   9   5   6      129.22      131.75      9.30 o
  10   5   6      103.74      127.46     13.87 o
 -12   6   6        0.91       -0.65     14.63 o
 -11   6   6        0.68       13.80      7.77 o
 -10   6   6        3.38        1.53      8.79 o
  -9   6   6       18.83       16.09      4.96 o
  -8   6   6        2.87        5.67      4.26 o
  -7   6   6      150.85      129.56      6.83 o
  -6   6   6      253.70      249.94      8.35 o
  -5   6   6       11.45       14.75      3.85 o
  -4   6   6        6.75        9.13      2.69 o
  -3   6   6      355.94      367.98      6.38 o
  -2   6   6       26.11       33.87      2.68 o
  -1   6   6     2854.17     3093.12     24.93 o
   0   6   6     2977.34     3188.02     25.52 o
   1   6   6      176.04      174.09      4.53 o
   2   6   6      251.15      233.88      7.21 o
   3   6   6        7.09        3.54      1.28 o
   4   6   6       12.61       11.78      3.68 o
   5   6   6      117.59       93.20      2.72 o
   6   6   6       10.27        9.55      3.56 o
   7   6   6       97.89       80.83      5.26 o
   8   6   6       43.11       50.59      7.02 o
   9   6   6        3.66       -6.31     18.20 o
 -12   7   6        1.70       14.95     17.23 o
 -11   7   6      190.09      192.80     13.50 o
 -10   7   6       18.77        5.31      7.88 o
  -9   7   6      307.16      346.74     13.14 o
  -8   7   6      395.37      397.53     13.65 o
  -7   7   6      108.94      106.12      6.89 o
  -6   7   6        0.81       -3.50      3.50 o
  -5   7   6      387.87      358.89      8.88 o
  -4   7   6      947.63      944.42     13.05 o
  -3   7   6      219.60      236.34      7.58 o
  -2   7   6       37.85       37.89      2.80 o
  -1   7   6     4467.16     4630.33     38.58 o
   0   7   6      381.50      420.95      4.70 o
   1   7   6      436.79      430.71      5.46 o
   2   7   6      111.54      108.26      6.17 o
   3   7   6      429.39      404.62     10.58 o
   4   7   6       26.14       30.69      2.48 o
   5   7   6        5.57        1.66      2.61 o
   6   7   6       14.39       10.80      2.24 o
   7   7   6      361.13      425.92     12.60 o
   8   7   6      132.32      136.70     14.00 o
   9   7   6      132.36      122.93     14.47 o
 -12   8   6        0.16       -7.80     16.58 o
 -11   8   6        9.96       32.50     10.88 o
 -10   8   6       23.80       53.78     14.13 o
  -9   8   6        0.07        1.30      7.05 o
  -8   8   6      473.43      472.15     15.22 o
  -7   8   6      256.86      254.24      9.27 o
  -6   8   6      289.60      238.29      8.07 o
  -5   8   6        0.03       -3.00      3.00 o
  -4   8   6        6.11        6.66      2.80 o
  -3   8   6       20.75       17.59      2.56 o
  -2   8   6       11.64        3.29      2.19 o
  -1   8   6      111.35      103.29      3.73 o
   0   8   6      476.51      449.27      5.04 o
   1   8   6        8.34       11.82      1.50 o
   2   8   6        2.44        1.63      1.46 o
   3   8   6      308.24      315.80     10.65 o
   4   8   6      296.94      316.66     10.02 o
   5   8   6      368.42      337.05     11.38 o
   6   8   6       16.95       17.82      6.15 o
   7   8   6       87.82       99.99     10.54 o
   8   8   6        1.45       -7.53      9.51 o
   9   8   6        0.29       -1.11      9.59 o
 -12   9   6       76.51      120.91     25.03 o
 -11   9   6      118.67      115.95     12.00 o
 -10   9   6       24.81       32.13      9.36 o
  -9   9   6      145.76      127.66     11.47 o
  -8   9   6      126.68      141.45      8.65 o
  -7   9   6      397.80      389.75     10.61 o
  -6   9   6       46.00       49.87      4.98 o
  -5   9   6       14.26        2.47      3.70 o
  -4   9   6      898.96      827.05     13.73 o
  -3   9   6      531.21      529.23      8.60 o
  -2   9   6       21.86       16.00      2.60 o
  -1   9   6      612.30      570.97      7.62 o
   0   9   6      827.15      821.67      8.76 o
   1   9   6     2301.73     2247.60     22.14 o
   2   9   6      285.82      278.58      6.28 o
   3   9   6      989.45      951.46     18.09 o
   4   9   6      112.61      118.78      7.98 o
   5   9   6       41.15       43.74      6.12 o
   6   9   6      140.04      167.17     11.21 o
   7   9   6        0.40        3.52      8.07 o
   8   9   6       79.95       72.49      9.86 o
   9   9   6       43.84       39.22     11.17 o
 -11  10   6       45.33       60.65     15.37 o
 -10  10   6        8.17        6.27      7.13 o
  -9  10   6        0.43       -7.16      7.16 o
  -8  10   6       34.09       42.15      8.91 o
  -7  10   6       54.41       55.41      5.78 o
  -6  10   6       45.22       34.33      5.25 o
  -5  10   6        5.50       -3.66      3.66 o
  -4  10   6      723.10      667.02     11.30 o
  -3  10   6      233.02      227.25      5.87 o
  -2  10   6       77.74       87.22      4.10 o
  -1  10   6       45.02       45.26      2.89 o
   0  10   6      951.99      897.02      9.05 o
   1  10   6       32.90       47.25      1.43 o
   2  10   6      154.89      147.17      5.20 o
   3  10   6        2.25       -1.15      4.32 o
   4  10   6       57.11       55.34      7.04 o
   5  10   6        0.01       -5.18      5.18 o
   6  10   6        1.04       -1.03      6.19 o
   7  10   6        4.29        6.45      6.76 o
   8  10   6        9.04       -5.93      5.93 o
 -11  11   6        3.84       -4.55     17.23 o
 -10  11   6       10.82       18.60      8.81 o
  -9  11   6        7.67       17.66      7.30 o
  -8  11   6      151.05      152.29     11.84 o
  -7  11   6        3.42       -3.02      4.87 o
  -6  11   6      239.20      249.98      9.04 o
  -5  11   6      212.51      206.80      8.19 o
  -4  11   6     1091.59     1042.42     15.30 o
  -3  11   6       18.29       33.81      3.83 o
  -2  11   6     1632.79     1674.92     17.35 o
  -1  11   6      313.09      322.40      6.45 o
   0  11   6     1494.21     1531.14     17.72 o
   1  11   6      109.88       99.85      2.95 o
   2  11   6      614.76      611.98     16.96 o
   3  11   6       54.01       53.59      6.26 o
   4  11   6      329.76      354.73     11.85 o
   5  11   6       36.88       39.08      6.54 o
   6  11   6       25.04       20.35      6.78 o
   7  11   6        0.44        4.42      7.37 o
   8  11   6       14.48       12.54      6.90 o
 -10  12   6        2.58        9.47      7.92 o
  -9  12   6       19.88       20.72      8.91 o
  -8  12   6       71.39       68.83      9.15 o
  -7  12   6       35.28       41.63      7.59 o
  -6  12   6       77.29       75.04      6.24 o
  -5  12   6       44.18       45.23      5.25 o
  -4  12   6       79.79       85.07      5.35 o
  -3  12   6       35.44       37.54      3.77 o
  -2  12   6        3.47       15.35      3.00 o
  -1  12   6       11.48       26.84      3.19 o
   0  12   6       39.76       47.16      2.65 o
   1  12   6       85.29       89.11      4.72 o
   2  12   6        6.21        3.17      3.31 o
   3  12   6       23.60       12.02      5.41 o
   4  12   6       86.63       97.41      9.73 o
   5  12   6      102.02       97.12      8.99 o
   6  12   6        5.85       -5.66      5.66 o
   7  12   6       63.89       68.13      8.85 o
   8  12   6       34.33       27.23      7.82 o
 -10  13   6        5.84       11.05      8.88 o
  -9  13   6        0.08       -5.17      6.23 o
  -8  13   6        1.35        5.86      6.99 o
  -7  13   6       14.33       16.36      7.77 o
  -6  13   6        8.36       16.59      7.18 o
  -5  13   6       66.73       59.63      5.65 o
  -4  13   6      107.85      114.63      6.11 o
  -3  13   6      237.53      230.25      6.91 o
  -2  13   6      208.62      205.50      6.59 o
  -1  13   6       75.75       76.98      5.05 o
   0  13   6      394.78      391.52      8.96 o
   1  13   6       26.73       25.20      3.53 o
   2  13   6       14.18       14.38      3.14 o
   3  13   6        1.87       -5.61      5.61 o
   4  13   6        6.77       -0.31      4.89 o
   5  13   6      107.47       90.94      9.35 o
   6  13   6       35.64       25.95      7.62 o
   7  13   6       15.62       29.39      8.20 o
   8  13   6       48.96       67.07     14.10 o
 -10  14   6        8.77        9.43     16.25 o
  -9  14   6        4.56        2.57      8.57 o
  -8  14   6        1.52       12.69      8.53 o
  -7  14   6       21.99       26.99      8.18 o
  -6  14   6        2.78        2.80      6.54 o
  -5  14   6        0.92       -0.55      6.14 o
  -4  14   6        7.75        8.13      3.75 o
  -3  14   6       36.33       33.22      5.25 o
  -2  14   6      120.03      122.39      6.12 o
  -1  14   6       36.59       33.55      4.53 o
   0  14   6      119.63      131.94      7.47 o
   1  14   6       12.42        9.26      3.63 o
   2  14   6      300.97      305.97      6.79 o
   3  14   6      138.04      144.72      9.59 o
   4  14   6        0.04        5.43      6.77 o
   5  14   6       16.48       17.01      8.08 o
   6  14   6        5.72        9.03      7.15 o
   7  14   6        0.88       -0.17      6.50 o
   8  14   6        0.01       -8.27      8.27 o
  -9  15   6       12.77       14.14      9.06 o
  -8  15   6        2.82       -2.17      6.60 o
  -7  15   6      117.20      119.75     10.91 o
  -6  15   6       11.35       18.17      6.58 o
  -5  15   6      163.51      176.83     14.75 o
  -4  15   6       80.56       82.73      7.41 o
  -3  15   6       13.60       26.68      5.13 o
  -2  15   6       23.26       21.20      4.82 o
  -1  15   6       14.70       14.12      4.26 o
   0  15   6        4.75        2.07      3.88 o
   1  15   6      170.23      170.82      6.67 o
   2  15   6       18.31       22.27      3.25 o
   3  15   6       91.29      100.18      9.52 o
   4  15   6       38.56       27.73      7.91 o
   5  15   6       58.79       65.37      9.75 o
   6  15   6        0.01       -4.57      7.14 o
   7  15   6       56.74       68.49     11.84 o
  -8  16   6       10.64        6.50     11.38 o
  -7  16   6       13.72       29.98     11.48 o
  -6  16   6        1.73       24.56     10.23 o
  -5  16   6       10.21       25.37      8.85 o
  -4  16   6        2.71        6.47      6.87 o
  -3  16   6        5.44       -5.33      5.33 o
  -2  16   6       12.41        6.35      4.92 o
  -1  16   6       15.13        8.88      4.33 o
   0  16   6       37.47       41.35      4.94 o
   1  16   6        7.91        3.46      3.98 o
   2  16   6       27.45       26.63      5.05 o
   3  16   6        0.00        0.67      6.11 o
   4  16   6        2.24        0.88      6.17 o
   5  16   6        6.82        1.54      8.82 o
   6  16   6        8.35        1.24      8.72 o
   7  16   6        0.14        0.00     17.55 o
  -7  17   6        0.06       19.48     10.00 o
  -6  17   6      119.52      148.74     14.99 o
  -5  17   6        7.42       20.64      8.00 o
  -4  17   6       67.96       79.92     10.83 o
  -3  17   6        7.22        9.53      5.83 o
  -2  17   6       17.77       23.21      6.43 o
  -1  17   6        6.37        2.42      4.38 o
   0  17   6       35.02       29.01      5.04 o
   1  17   6       47.44       44.97      4.86 o
   2  17   6      165.93      193.05      9.03 o
   3  17   6       50.16       80.77      9.75 o
   4  17   6       40.89       27.15      7.83 o
   5  17   6       42.10       32.47      8.27 o
   6  17   6       11.60       33.80     21.78 o
  -7  18   6        0.50       -0.65     14.63 o
  -6  18   6        7.97        9.16      7.70 o
  -5  18   6       57.53       54.90     17.69 o
  -4  18   6        5.81        2.94      7.78 o
  -3  18   6       19.21       12.17      6.71 o
  -2  18   6        5.99        2.20      5.74 o
  -1  18   6        4.50        0.59      5.59 o
   0  18   6        1.14       -1.25      4.90 o
   1  18   6        4.07       -0.94      4.32 o
   2  18   6       23.11       12.11      7.93 o
   3  18   6       73.30       77.90     10.15 o
   4  18   6        0.23       -7.35      7.35 o
   5  18   6        0.52      -12.68     12.68 o
  -5  19   6       24.54       25.54     18.53 o
  -4  19   6        4.13        9.05      6.86 o
  -3  19   6       11.18       12.06      6.95 o
  -2  19   6       34.37       27.46      7.25 o
  -1  19   6        0.40       -0.39      6.01 o
   0  19   6        3.03       -8.63      8.63 o
   1  19   6        7.56       -1.18      6.95 o
   2  19   6        1.16       -8.53      8.53 o
   3  19   6        7.65       -2.71      6.72 o
   4  19   6        0.16      -14.95     14.95 o
   5  19   6        0.15      -18.53     18.53 o
  -4  20   6       66.78       57.53     16.90 o
  -3  20   6        0.03       -2.13      7.60 o
  -2  20   6        0.12       -6.26      6.26 o
  -1  20   6       10.51        0.63      7.37 o
   0  20   6        0.03       -5.59      5.59 o
  -2  21   6        7.12       -1.30     12.03 o
  -1  21   6        0.09      -12.35     12.35 o
   0  21   6       18.81        5.20     13.00 o
 -11   0   7      381.44      489.74     23.18 o
  -9   0   7       78.45       47.93      8.95 o
  -7   0   7      500.24      436.12     12.94 o
  -5   0   7      115.62      136.09      9.71 o
  -3   0   7      811.32      836.28     13.37 o
  -1   0   7        1.41       -1.37      1.37 o
   1   0   7       28.03       14.43      1.58 o
   3   0   7     1189.59     1205.99     15.14 o
   5   0   7      846.46      811.60     12.28 o
   7   0   7        0.24       -4.81      4.81 o
   9   0   7       16.46        7.48      7.15 o
 -12   1   7      344.14      375.36     20.82 o
 -11   1   7       28.37       40.33      7.20 o
 -10   1   7        8.47        7.49      5.90 o
  -9   1   7       13.09       15.34      6.10 o
  -8   1   7      582.54      531.20     12.42 o
  -7   1   7        0.05       -2.91      2.91 o
  -6   1   7      479.94      461.28      9.03 o
  -5   1   7     1205.17     1223.07     18.85 o
  -4   1   7      464.52      393.96      6.65 o
  -3   1   7      357.40      428.38      6.22 o
  -2   1   7       71.57       56.29      1.92 o
  -1   1   7      629.50      661.86      5.63 o
   0   1   7     1325.68     1281.70      8.84 o
   1   1   7     1142.89     1304.91      9.60 o
   2   1   7     2865.64     2840.53     20.60 o
   3   1   7        9.23       16.85      1.71 o
   4   1   7      406.92      367.26      5.08 o
   5   1   7       16.25       15.80      2.31 o
   6   1   7       30.45       19.52      3.44 o
   7   1   7      149.18      136.65      8.18 o
   8   1   7      154.82      157.65      9.48 o
   9   1   7       11.42       10.58      5.07 o
  10   1   7       16.75       21.22      7.46 o
 -12   2   7        0.60       32.03     11.38 o
 -11   2   7       61.96       73.89     10.48 o
 -10   2   7       20.95       11.58      6.06 o
  -9   2   7      133.69      103.91      8.34 o
  -8   2   7        1.79       -1.97      3.74 o
  -7   2   7       18.07        7.54      3.71 o
  -6   2   7        3.32       -0.18      3.03 o
  -5   2   7      123.85      127.15      4.84 o
  -4   2   7       10.07        7.42      2.57 o
  -3   2   7      374.42      406.71      5.77 o
  -2   2   7      129.21      135.44      2.70 o
  -1   2   7     4640.55     5036.53     31.11 o
   0   2   7      620.40      670.68      5.74 o
   1   2   7      108.03      118.01      2.46 o
   2   2   7       65.93       64.58      2.18 o
   3   2   7      160.88      151.38      2.96 o
   4   2   7        6.11        1.91      1.51 o
   5   2   7      742.62      704.00      7.85 o
   6   2   7        4.22       -3.14      3.14 o
   7   2   7       34.81       23.70      5.36 o
   8   2   7       36.20       42.07      6.41 o
   9   2   7        0.85        0.38      5.80 o
  10   2   7        9.36        4.24      5.60 o
 -12   3   7       46.21       61.98      9.99 o
 -11   3   7        8.86       28.49      8.82 o
 -10   3   7       18.15       15.30      6.57 o
  -9   3   7       79.46       82.94      7.13 o
  -8   3   7      173.81      149.89      7.89 o
  -7   3   7      255.03      226.00      8.00 o
  -6   3   7      209.68      190.16      7.08 o
  -5   3   7      551.62      486.70      8.90 o
  -4   3   7      357.51      381.78      6.74 o
  -3   3   7      601.61      538.92      7.64 o
  -2   3   7       10.90        8.21      1.61 o
  -1   3   7      532.96      504.62      5.12 o
   0   3   7      804.82      958.99      7.50 o
   1   3   7      588.83      591.14      5.73 o
   2   3   7       55.20       52.89      1.85 o
   3   3   7      197.79      176.84      3.06 o
   4   3   7        3.00        4.72      1.69 o
   5   3   7       26.49       16.24      2.56 o
   6   3   7        3.28       -3.15      3.15 o
   7   3   7       47.55       59.20      6.45 o
   8   3   7       64.65       59.55      7.19 o
   9   3   7       34.46       31.73      6.96 o
  10   3   7        0.62       -5.07      5.07 o
 -12   4   7       30.05       34.86      9.74 o
 -11   4   7       11.78       33.25      8.93 o
 -10   4   7       32.81       19.16      6.29 o
  -9   4   7        2.84        6.05      4.88 o
  -8   4   7      782.94      663.40     13.71 o
  -7   4   7      411.55      379.56     10.12 o
  -6   4   7        0.44       -3.36      3.36 o
  -5   4   7      859.66      876.01     14.11 o
  -4   4   7       91.93       95.87      3.85 o
  -3   4   7     1292.09     1453.66     15.59 o
  -2   4   7        0.46        0.14      2.48 o
  -1   4   7      231.03      291.54      3.77 o
   0   4   7        5.27        1.93      1.40 o
   1   4   7      628.55      682.44      5.91 o
   2   4   7       98.12       89.70      2.04 o
   3   4   7      481.16      480.37      4.98 o
   4   4   7       71.38       77.63      2.33 o
   5   4   7      149.28      150.60      5.00 o
   6   4   7      184.86      176.41      6.77 o
   7   4   7        3.63        0.41      4.56 o
   8   4   7        0.01       -7.17      7.82 o
   9   4   7        0.72        1.31      5.38 o
 -12   5   7        0.09       24.56     11.94 o
 -11   5   7       24.07       55.44      9.20 o
 -10   5   7       28.02       19.55      8.35 o
  -9   5   7       63.44       63.91      6.42 o
  -8   5   7      258.94      276.03     10.04 o
  -7   5   7      127.34      120.34      6.78 o
  -6   5   7      131.20      122.26      6.43 o
  -5   5   7      864.90      882.85     14.49 o
  -4   5   7       17.56       15.00      2.85 o
  -3   5   7      135.09      108.45      4.22 o
  -2   5   7      290.59      315.30      6.20 o
  -1   5   7      202.25      227.49      3.61 o
   0   5   7       26.35       22.10      1.95 o
   1   5   7     2088.09     2219.78     16.20 o
   2   5   7      156.10      167.04      3.70 o
   3   5   7      894.53      922.29     11.51 o
   4   5   7       35.15       25.52      1.65 o
   5   5   7      252.55      231.55      4.70 o
   6   5   7      212.45      215.82      7.15 o
   7   5   7       93.19      101.59      6.15 o
   8   5   7       26.93       34.92      5.98 o
   9   5   7       71.18       79.59     12.28 o
 -12   6   7        4.45        3.90     15.93 o
 -11   6   7        9.05       19.33      8.97 o
 -10   6   7        1.34        2.43      7.02 o
  -9   6   7        5.56        6.74      6.04 o
  -8   6   7        6.70        6.98      5.22 o
  -7   6   7       70.57       76.58      5.99 o
  -6   6   7       95.71       89.19      6.09 o
  -5   6   7      181.22      176.41      6.59 o
  -4   6   7      329.02      292.06      6.81 o
  -3   6   7      304.11      324.35      6.98 o
  -2   6   7       25.27       27.93      2.62 o
  -1   6   7      101.43       85.93      3.08 o
   0   6   7      480.56      586.78      6.56 o
   1   6   7      265.46      287.92      4.99 o
   2   6   7       33.55       33.34      3.58 o
   3   6   7      447.23      442.15     15.68 o
   4   6   7       10.43       14.87      5.06 o
   5   6   7       47.55       40.22      3.89 o
   6   6   7       12.17       15.09      3.00 o
   7   6   7       15.21       14.23      3.64 o
   8   6   7       18.22       15.01     28.93 o
   9   6   7        4.19        8.62     13.00 o
 -12   7   7       79.17       63.38     21.45 o
 -11   7   7        1.16       16.93      9.03 o
 -10   7   7       37.48       42.02      8.70 o
  -9   7   7       40.43       57.38      6.15 o
  -8   7   7      257.14      252.57      9.32 o
  -7   7   7      108.42      110.65     10.35 o
  -6   7   7      341.29      346.72      9.89 o
  -5   7   7      720.47      682.80     12.72 o
  -4   7   7      131.30      131.66      5.44 o
  -3   7   7       65.49       61.12      3.58 o
  -2   7   7        3.08       -2.05      3.56 o
  -1   7   7       97.32      105.10      3.81 o
   0   7   7      388.69      386.05      6.75 o
   1   7   7      361.15      384.61      6.72 o
   2   7   7     1924.66     1812.68     26.51 o
   3   7   7       78.85       83.27      6.36 o
   4   7   7      546.88      555.03     15.01 o
   5   7   7      192.62      195.18      6.09 o
   6   7   7      195.12      202.92      9.90 o
   7   7   7       45.44       61.19      7.63 o
   8   7   7       45.13       43.34     10.79 o
   9   7   7        0.86      -11.86     11.86 o
 -12   8   7        6.70        2.60     16.58 o
 -11   8   7        4.30       32.99      8.94 o
 -10   8   7       12.30        6.41      6.71 o
  -9   8   7      109.33      115.42     10.79 o
  -8   8   7        0.68        7.11      4.19 o
  -7   8   7       26.80       23.87      4.63 o
  -6   8   7        2.08       -3.40      3.82 o
  -5   8   7       90.35       88.38      6.00 o
  -4   8   7       12.25       12.20      3.27 o
  -3   8   7       62.18       66.46      3.85 o
  -2   8   7       78.52       70.88      3.65 o
  -1   8   7        1.14        2.12      2.09 o
   0   8   7      168.02      180.48      9.20 o
   1   8   7      321.53      339.09      8.72 o
   2   8   7        7.34       14.89      3.96 o
   3   8   7      416.00      394.74     11.15 o
   4   8   7       20.77       16.54      4.46 o
   5   8   7       36.13       29.99      2.65 o
   6   8   7       11.18        4.00      3.32 o
   7   8   7        2.25        2.34      5.59 o
   8   8   7        0.19       -5.62      9.91 o
   9   8   7        0.70       -8.21      8.27 o
 -11   9   7        1.52       11.53      8.84 o
 -10   9   7        5.96        6.99      8.13 o
  -9   9   7      250.20      241.01     17.89 o
  -8   9   7       34.60       29.54      5.63 o
  -7   9   7      249.16      234.53      8.85 o
  -6   9   7       26.89       13.51      4.51 o
  -5   9   7       63.77       44.49      5.64 o
  -4   9   7       31.23       33.83      4.42 o
  -3   9   7      163.13      157.18      5.21 o
  -2   9   7        1.00       -2.35      2.35 o
  -1   9   7       59.44       72.40      3.85 o
   0   9   7     1080.84     1066.64     12.38 o
   1   9   7      135.36      128.43      3.43 o
   2   9   7     1088.39     1018.45     18.59 o
   3   9   7      378.06      428.38     11.81 o
   4   9   7       64.52       66.05      7.11 o
   5   9   7      221.28      226.69     10.22 o
   6   9   7        0.38        2.61      5.08 o
   7   9   7        4.40       -7.94      8.44 o
   8   9   7        1.52       -8.72      8.72 o
 -11  10   7       21.46       27.04     10.94 o
 -10  10   7        0.34       -2.03      9.21 o
  -9  10   7        1.94       11.13      7.47 o
  -8  10   7       53.54       71.32      9.99 o
  -7  10   7       20.03       20.50      5.12 o
  -6  10   7       13.22        8.95      4.17 o
  -5  10   7      556.31      519.68     11.66 o
  -4  10   7       10.69        7.27      3.29 o
  -3  10   7        9.85        3.29      2.90 o
  -2  10   7       26.46       20.50      3.06 o
  -1  10   7        0.62        1.61      2.07 o
   0  10   7        3.75        7.12      3.34 o
   1  10   7        2.07        5.04      1.57 o
   2  10   7      106.78      115.36      4.52 o
   3  10   7       26.07       34.79      5.57 o
   4  10   7       70.05       79.85      7.76 o
   5  10   7        1.44       -1.23      4.99 o
   6  10   7       16.07       12.04      5.71 o
   7  10   7        0.56       -3.72      5.87 o
   8  10   7        0.83       -1.24      9.10 o
 -11  11   7       27.31       65.33     20.48 o
 -10  11   7        6.55       -1.90      7.52 o
  -9  11   7       28.38       22.05      8.80 o
  -8  11   7        6.43       13.92      7.30 o
  -7  11   7       18.03       11.12      4.61 o
  -6  11   7       85.92       80.69      6.31 o
  -5  11   7      111.10      117.73      6.98 o
  -4  11   7       33.46       46.70      4.72 o
  -3  11   7        4.91       -2.93      3.08 o
  -2  11   7      740.35      708.08     12.70 o
  -1  11   7      459.22      458.56      8.11 o
   0  11   7      165.98      137.35      5.78 o
   1  11   7      271.87      271.28      6.45 o
   2  11   7       71.03       65.15      3.68 o
   3  11   7       19.43       13.85      5.61 o
   4  11   7       47.91       33.32      5.91 o
   5  11   7        9.09        0.67      5.15 o
   6  11   7        0.66       -6.60      6.60 o
   7  11   7      167.54      164.35     11.12 o
   8  11   7        2.57      -13.81     13.81 o
 -10  12   7       18.74       30.95      8.89 o
  -9  12   7        3.84       -4.41      7.56 o
  -8  12   7       12.54       10.29      7.69 o
  -7  12   7        7.19       17.55     10.34 o
  -6  12   7       17.60       24.36      5.22 o
  -5  12   7       29.16       27.64      4.65 o
  -4  12   7      645.97      650.89     12.29 o
  -3  12   7        6.65        7.38      3.86 o
  -2  12   7      395.18      374.28      7.83 o
  -1  12   7       46.96       49.66      5.45 o
   0  12   7        1.76       -1.81      2.19 o
   1  12   7       24.54       24.15      3.59 o
   2  12   7       84.67       86.15      4.92 o
   3  12   7       50.92       37.29      6.97 o
   4  12   7       39.66       38.75      7.51 o
   5  12   7       48.49       45.82      7.94 o
   6  12   7       40.35       26.38      7.17 o
   7  12   7        3.90       -4.87      6.75 o
 -10  13   7        2.40        0.33     15.60 o
  -9  13   7        1.64       -3.00      7.26 o
  -8  13   7       42.20       40.54      8.65 o
  -7  13   7      154.16      149.90     11.76 o
  -6  13   7      101.73       92.44      9.19 o
  -5  13   7       98.40      114.52      8.05 o
  -4  13   7      368.40      384.95      9.85 o
  -3  13   7      106.59      107.24      5.53 o
  -2  13   7      250.93      250.75      8.86 o
  -1  13   7      131.25      134.49      6.21 o
   0  13   7      139.51      143.37      6.11 o
   1  13   7       10.74        9.14      2.91 o
   2  13   7       80.65      105.20      5.65 o
   3  13   7      255.92      248.58     10.73 o
   4  13   7      383.10      405.37     14.63 o
   5  13   7        0.67       -6.43      6.43 o
   6  13   7        1.73       -1.77      8.82 o
   7  13   7       12.92       10.85      7.08 o
 -10  14   7        1.18       -3.90     11.70 o
  -9  14   7        2.32        3.02      7.89 o
  -8  14   7        5.91       16.18      8.41 o
  -7  14   7        4.27       16.25      7.29 o
  -6  14   7        0.08       -5.92      5.92 o
  -5  14   7       10.19       11.66      7.08 o
  -4  14   7        0.17        1.59      4.42 o
  -3  14   7       17.78       28.82      5.44 o
  -2  14   7      239.28      247.21      9.39 o
  -1  14   7       46.51       44.71      4.95 o
   0  14   7       12.97        9.54      3.85 o
   1  14   7        0.05       -2.97      2.97 o
   2  14   7        2.40        1.16      4.63 o
   3  14   7        2.70        5.46      6.57 o
   4  14   7       32.24       31.71      6.87 o
   5  14   7        6.22       -6.66      6.66 o
   6  14   7       52.49       50.29      8.26 o
   7  14   7       24.17       36.07     11.25 o
  -8  15   7        5.92        5.34      9.06 o
  -7  15   7        0.62       13.78      9.83 o
  -6  15   7       45.27       54.01     11.47 o
  -5  15   7       11.31        9.00      7.65 o
  -4  15   7        4.51        3.38      4.77 o
  -3  15   7      176.16      197.61      9.23 o
  -2  15   7      162.52      159.40      7.39 o
  -1  15   7      102.63       92.11      5.87 o
   0  15   7       75.28       86.44      5.75 o
   1  15   7       15.98       18.04      3.81 o
   2  15   7       79.03       85.54      8.57 o
   3  15   7      156.83      154.79     10.47 o
   4  15   7       59.40       64.90      8.58 o
   5  15   7       13.17        6.13      7.47 o
   6  15   7        5.61        8.78      9.62 o
   7  15   7       25.04       13.72     24.21 o
  -8  16   7        1.92       23.40     13.33 o
  -7  16   7        6.70       14.77     10.38 o
  -6  16   7        0.75       22.49     10.45 o
  -5  16   7        8.20       21.05      9.72 o
  -4  16   7       31.26       39.58      8.39 o
  -3  16   7        4.85        0.89      4.53 o
  -2  16   7       21.77       22.31      4.54 o
  -1  16   7        2.79        0.15      4.15 o
   0  16   7       17.40       16.51      4.24 o
   1  16   7       22.87       25.12      4.17 o
   2  16   7      185.85      207.01     11.73 o
   3  16   7       75.38       75.91      8.81 o
   4  16   7       22.69       34.00      8.50 o
   5  16   7        0.08       -8.87      8.87 o
   6  16   7       93.77       84.42     12.42 o
  -7  17   7        1.57       32.50     13.65 o
  -6  17   7        0.64       14.87      9.08 o
  -5  17   7        7.59       17.11      9.45 o
  -4  17   7        8.93        7.93      6.47 o
  -3  17   7       24.69       34.91      6.87 o
  -2  17   7        9.36        3.10      5.22 o
  -1  17   7        1.61       -1.85      5.29 o
   0  17   7       26.81       20.83      4.70 o
   1  17   7       23.21       25.32      5.77 o
   2  17   7       56.99       69.92      9.60 o
   3  17   7       32.29       35.56      7.87 o
   4  17   7       11.19       -3.64     12.67 o
   5  17   7       57.50       33.87      9.56 o
  -6  18   7       18.48       31.75     11.02 o
  -5  18   7       26.52       26.50      8.56 o
  -4  18   7        0.03        0.40      5.93 o
  -3  18   7        3.87        4.46      5.93 o
  -2  18   7       21.88       14.52      6.50 o
  -1  18   7        2.58       -4.73      4.73 o
   0  18   7        0.03       -4.04      4.04 o
   1  18   7        6.22       -5.17      7.86 o
   2  18   7        0.73       -6.21      6.21 o
   3  18   7        0.00       -7.83      7.83 o
   4  18   7        0.38       -7.18      7.24 o
   5  18   7        3.83      -18.20     18.20 o
  -5  19   7       43.50       43.23     16.58 o
  -4  19   7        0.00       10.66      7.18 o
  -3  19   7       50.19       60.24      8.15 o
  -2  19   7       15.21        1.19      8.26 o
  -1  19   7        3.94       -9.10      9.10 o
   0  19   7        0.06       -7.45     10.20 o
   1  19   7       14.66       13.75      9.61 o
   2  19   7        2.16       -6.93      8.11 o
   3  19   7       52.01       51.28     14.43 o
   4  19   7        3.72       -3.09     10.80 o
  -3  20   7        0.02       -8.74      8.74 o
  -2  20   7        0.30      -12.24     16.09 o
  -1  20   7       20.33        9.82     11.05 o
   0  20   7        0.04       -5.85     10.40 o
  -2  21   7       49.43       24.05     13.98 o
  -1  21   7        2.45       -3.58     10.40 o
 -12   0   8      174.54      179.42     25.03 o
 -10   0   8        6.02       -4.75      6.32 o
  -8   0   8      184.95      140.49     11.13 o
  -6   0   8       19.65       21.87      5.46 o
  -4   0   8      835.11      824.27     16.52 o
  -2   0   8     1190.01     1115.03     14.70 o
   0   0   8     2052.00     2112.39     23.92 o
   2   0   8        3.70        5.35      2.03 o
   4   0   8       53.99       74.00      4.09 o
   6   0   8       19.22       27.84      6.09 o
   8   0   8       28.70       38.09     10.73 o
  10   0   8        2.04       18.25      8.93 o
 -12   1   8       47.53       74.69     12.77 o
 -11   1   8       76.40       83.52     10.65 o
 -10   1   8        2.72       -4.48      4.83 o
  -9   1   8      120.46      125.38      9.38 o
  -8   1   8       29.84       11.53      4.59 o
  -7   1   8     1559.52     1481.92     19.82 o
  -6   1   8        8.03        9.08      3.17 o
  -5   1   8      460.01      416.33      8.15 o
  -4   1   8        3.27        3.55      2.11 o
  -3   1   8     1085.97     1108.82     11.31 o
  -2   1   8      171.99      157.32      3.50 o
  -1   1   8     2463.74     2566.99     20.21 o
   0   1   8        1.77       19.90      1.56 o
   1   1   8     7317.97     7784.08     50.76 o
   2   1   8      675.55      645.44      6.45 o
   3   1   8      381.15      377.80      5.40 o
   4   1   8      166.78      183.15      4.51 o
   5   1   8       90.32       81.85      3.98 o
   6   1   8      261.29      248.39      8.27 o
   7   1   8       78.63       68.01      5.81 o
   8   1   8        1.83       -2.39      4.55 o
   9   1   8       18.78       10.22      5.35 o
  10   1   8       46.74       75.22      8.93 o
 -12   2   8      162.80      179.43     13.59 o
 -11   2   8        1.82       15.30      6.31 o
 -10   2   8      147.39      127.21      9.75 o
  -9   2   8        2.74        3.74      5.12 o
  -8   2   8       28.71        4.43      4.74 o
  -7   2   8        4.41       -3.31      3.96 o
  -6   2   8       41.06       43.08      4.16 o
  -5   2   8       26.04       25.42      3.18 o
  -4   2   8     1159.82     1157.43     13.75 o
  -3   2   8      250.10      232.51      5.01 o
  -2   2   8      618.28      645.73      7.53 o
  -1   2   8      121.76      135.25      3.33 o
   0   2   8     1202.36     1324.33     10.00 o
   1   2   8        0.02       10.11      1.37 o
   2   2   8      319.45      304.91      4.38 o
   3   2   8       41.27       40.54      2.40 o
   4   2   8      362.55      370.90      5.22 o
   5   2   8      184.94      152.38      5.55 o
   6   2   8       25.67       24.02      4.22 o
   7   2   8       95.00       77.83      6.05 o
   8   2   8       41.87       46.66      6.05 o
   9   2   8        8.41        6.41      5.26 o
  10   2   8       55.75      103.17      9.53 o
 -12   3   8       58.80       83.04     10.77 o
 -11   3   8       36.77       44.31      8.89 o
 -10   3   8       31.95       36.30      7.37 o
  -9   3   8      150.79      139.77      8.37 o
  -8   3   8      147.84      128.17      7.89 o
  -7   3   8      205.94      164.20      7.79 o
  -6   3   8     1650.52     1551.43     19.82 o
  -5   3   8      268.90      259.63      6.95 o
  -4   3   8      296.86      253.22      6.45 o
  -3   3   8      226.53      250.14      6.89 o
  -2   3   8       51.71       83.12      3.02 o
  -1   3   8       35.71       48.51      2.06 o
   0   3   8     3008.17     3202.38     21.31 o
   1   3   8      756.10      832.26      7.61 o
   2   3   8      449.39      421.57      5.15 o
   3   3   8     1164.04     1137.59     10.98 o
   4   3   8     2393.47     2351.63     20.37 o
   5   3   8       11.04        0.93      2.85 o
   6   3   8      363.95      352.76      7.86 o
   7   3   8        1.29       -0.33      3.79 o
   8   3   8      169.35      178.00      8.63 o
   9   3   8        0.09        3.93      5.08 o
  10   3   8      182.71      192.09     19.83 o
 -12   4   8       15.76       30.13     11.36 o
 -11   4   8       20.28       18.49      7.69 o
 -10   4   8       11.19       12.65      6.47 o
  -9   4   8        5.06        9.74      4.42 o
  -8   4   8       36.06       27.64      5.39 o
  -7   4   8       10.66        2.19      4.21 o
  -6   4   8       82.00       73.81      6.24 o
  -5   4   8        7.97        7.47      2.97 o
  -4   4   8        0.13       -3.25      3.25 o
  -3   4   8      536.75      567.38      9.19 o
  -2   4   8      333.65      412.82      6.51 o
  -1   4   8        4.68       -1.01      1.29 o
   0   4   8       29.00       24.42      1.51 o
   1   4   8        0.18        0.51      1.02 o
   2   4   8       87.41       82.79      2.56 o
   3   4   8      259.12      262.96      3.60 o
   4   4   8        1.50        5.99      1.70 o
   5   4   8       24.65       24.60      3.96 o
   6   4   8       83.42       91.73      4.79 o
   7   4   8        1.23       -0.45      3.91 o
   8   4   8       16.18       31.04      5.13 o
   9   4   8        6.78       11.31      7.65 o
 -12   5   8        8.93       37.41     20.80 o
 -11   5   8      142.06      154.15     12.08 o
 -10   5   8      103.23      106.55      7.96 o
  -9   5   8      153.53      159.29      8.41 o
  -8   5   8      106.02      100.11      7.10 o
  -7   5   8       56.83       52.58      6.17 o
  -6   5   8     1087.06     1029.13     16.89 o
  -5   5   8       97.11       90.74      5.53 o
  -4   5   8      648.99      599.20     10.06 o
  -3   5   8      103.33       89.33      3.77 o
  -2   5   8       65.37       74.96      3.07 o
  -1   5   8       42.09       49.98      2.42 o
   0   5   8      289.87      318.62      4.22 o
   1   5   8        0.04        0.24      0.91 o
   2   5   8      191.39      165.80      3.30 o
   3   5   8      930.98      869.39      9.93 o
   4   5   8      508.52      510.22      6.25 o
   5   5   8       17.25       25.72      2.35 o
   6   5   8      315.95      316.88      7.10 o
   7   5   8      107.74      125.69      8.21 o
   8   5   8      152.32      155.59     10.22 o
   9   5   8       22.02       15.17     10.00 o
 -12   6   8      163.40      132.29     22.43 o
 -11   6   8       12.18       53.20      9.55 o
 -10   6   8       14.11       17.58      6.74 o
  -9   6   8        1.32        8.99      4.97 o
  -8   6   8       96.64       85.00      6.93 o
  -7   6   8       11.70       13.02      4.81 o
  -6   6   8      732.35      653.28     13.21 o
  -5   6   8       74.32       63.24      5.05 o
  -4   6   8       76.19       66.12      4.30 o
  -3   6   8       17.69       11.18      2.61 o
  -2   6   8       66.07       67.90      3.49 o
  -1   6   8      574.98      621.55      7.81 o
   0   6   8       42.75       48.34      2.40 o
   1   6   8       32.55       36.75      2.04 o
   2   6   8        0.07        2.39      1.51 o
   3   6   8      353.84      332.82      5.83 o
   4   6   8       33.92       45.90      4.50 o
   5   6   8       54.63       65.81      4.59 o
   6   6   8       20.70       25.34      4.10 o
   7   6   8       46.67       49.52      6.41 o
   8   6   8        6.90       -4.21      7.39 o
   9   6   8       11.50        4.63      9.67 o
 -12   7   8       10.91       18.20     14.30 o
 -11   7   8      178.90      179.12     16.16 o
 -10   7   8       54.57       73.54      9.96 o
  -9   7   8      189.15      204.42      9.86 o
  -8   7   8       22.70       25.89      4.99 o
  -7   7   8      631.87      603.99     13.41 o
  -6   7   8      334.61      298.14      8.85 o
  -5   7   8        0.31       -3.15      3.15 o
  -4   7   8      688.17      667.92     11.10 o
  -3   7   8      114.55       99.66      4.35 o
  -2   7   8      482.63      525.96      8.14 o
  -1   7   8     1545.11     1511.49     16.32 o
   0   7   8      721.06      707.92      8.03 o
   1   7   8      208.41      193.09      4.13 o
   2   7   8      113.02       96.31      2.62 o
   3   7   8       21.93       13.86      5.52 o
   4   7   8      596.34      574.83      9.76 o
   5   7   8        8.65        8.67      4.21 o
   6   7   8      112.35      110.79      5.91 o
   7   7   8      292.06      316.31     23.89 o
   8   7   8        0.08        0.00      9.31 o
 -12   8   8        0.24       23.40     14.95 o
 -11   8   8       40.15       52.85      9.79 o
 -10   8   8       15.95       15.35      7.99 o
  -9   8   8       53.76       57.86      9.62 o
  -8   8   8        5.00       11.43      4.94 o
  -7   8   8        4.59       -4.28      4.28 o
  -6   8   8       96.62       90.78      9.73 o
  -5   8   8        3.64        1.09      3.61 o
  -4   8   8      514.26      523.77     10.00 o
  -3   8   8       13.45        8.93      2.89 o
  -2   8   8      286.41      274.30      6.10 o
  -1   8   8       12.71       13.56      2.46 o
   0   8   8        2.20       -2.26      2.26 o
   1   8   8        4.22        0.46      2.76 o
   2   8   8      598.55      589.48     13.57 o
   3   8   8      144.26      131.14      7.59 o
   4   8   8      687.64      670.29     15.72 o
   5   8   8        0.42       -4.69      4.69 o
   6   8   8      154.56      154.90      9.85 o
   7   8   8       12.43        8.51     12.84 o
   8   8   8        0.00       -9.52      9.52 o
 -11   9   8       87.83      112.99     13.21 o
 -10   9   8       94.85      113.31     13.59 o
  -9   9   8       52.64       71.06     10.27 o
  -8   9   8       42.64       53.79      6.23 o
  -7   9   8      185.17      165.51      8.37 o
  -6   9   8      131.38      134.82      7.59 o
  -5   9   8      430.17      416.95     10.45 o
  -4   9   8        0.38        0.18      4.38 o
  -3   9   8      381.30      403.75      7.90 o
  -2   9   8        5.02       -2.08      2.77 o
  -1   9   8     2180.93     2168.23     20.85 o
   0   9   8      875.83      898.66     15.66 o
   1   9   8      624.68      608.60     16.17 o
   2   9   8      204.68      200.56      8.84 o
   3   9   8        2.49        2.97      4.46 o
   4   9   8      197.92      230.60     11.21 o
   5   9   8       17.07       17.50      5.35 o
   6   9   8       22.26        7.73      6.85 o
   7   9   8       97.70       79.20     15.99 o
   8   9   8       50.61       37.66     12.05 o
 -11  10   8        1.95       17.57     18.36 o
 -10  10   8       19.30       20.58     10.24 o
  -9  10   8        1.03       -2.48      6.12 o
  -8  10   8      117.35      115.89      8.96 o
  -7  10   8       62.63       57.32      5.90 o
  -6  10   8        2.35       -3.40      4.25 o
  -5  10   8        8.88        7.23      3.74 o
  -4  10   8       86.64       84.52      6.01 o
  -3  10   8       21.67        1.81      3.36 o
  -2  10   8     1450.18     1443.84     16.82 o
  -1  10   8      467.22      441.57      6.94 o
   0  10   8       15.20       23.62      2.49 o
   1  10   8       62.14       47.97      4.32 o
   2  10   8        4.85        0.97      4.49 o
   3  10   8        1.24       -2.94      4.17 o
   4  10   8        7.12       10.55      5.27 o
   5  10   8       10.47       -6.07      6.07 o
   6  10   8       17.40       13.93      7.09 o
   7  10   8        0.97       -6.24      6.24 o
   8  10   8       19.93       18.85     12.35 o
 -11  11   8        9.52       11.05     17.88 o
 -10  11   8       43.13       37.92      9.80 o
  -9  11   8       41.00       40.74      9.75 o
  -8  11   8      147.88      136.68     11.93 o
  -7  11   8       28.23       26.51      5.43 o
  -6  11   8       99.02      111.04      7.18 o
  -5  11   8       50.44       47.36      5.98 o
  -4  11   8      686.81      651.36     11.97 o
  -3  11   8       57.39       60.93      4.97 o
  -2  11   8      130.74      137.84      4.89 o
  -1  11   8      539.84      508.12      9.28 o
   0  11   8        0.75       -2.56      2.56 o
   1  11   8        1.15       -3.64      3.64 o
   2  11   8      506.92      475.21     13.61 o
   3  11   8      240.72      220.33     10.43 o
   4  11   8       22.98       29.59      5.87 o
   5  11   8       32.74       41.51      9.03 o
   6  11   8      165.54      168.02     11.31 o
   7  11   8       13.94       -5.10      8.51 o
 -10  12   8        1.10       -6.83      6.83 o
  -9  12   8        0.70       10.24      7.96 o
  -8  12   8       14.29       21.87      7.07 o
  -7  12   8        0.00        5.85      6.51 o
  -6  12   8        7.50        9.87      4.99 o
  -5  12   8       37.06       23.43      4.82 o
  -4  12   8      170.67      183.53      7.61 o
  -3  12   8      102.70       90.99      5.79 o
  -2  12   8      113.48      101.95      6.54 o
  -1  12   8        0.01       -2.59      5.36 o
   0  12   8        5.44       -2.93      2.93 o
   1  12   8        2.14        0.49      1.08 o
   2  12   8      131.73      116.84      4.43 o
   3  12   8        5.62       -0.78      5.82 o
   4  12   8      184.02      149.13      9.96 o
   5  12   8       32.33       17.91      7.31 o
   6  12   8        2.85        0.46      6.26 o
   7  12   8        0.08       -7.50      7.50 o
 -10  13   8        8.60       -3.90     16.25 o
  -9  13   8       15.18       21.80      9.95 o
  -8  13   8       42.04       60.66      9.94 o
  -7  13   8        5.02        5.28      6.64 o
  -6  13   8       54.06       65.14      6.48 o
  -5  13   8        0.22       -1.50      4.56 o
  -4  13   8        0.16        4.96      4.55 o
  -3  13   8       82.57       82.84      6.84 o
  -2  13   8        0.55        6.01      4.20 o
  -1  13   8        3.38        2.14      4.14 o
   0  13   8        0.40       -1.56      3.19 o
   1  13   8      238.91      239.93      6.15 o
   2  13   8        0.20       -3.96      5.59 o
   3  13   8      114.48      119.07      9.97 o
   4  13   8       20.98       21.56      7.33 o
   5  13   8       18.29        3.83      6.54 o
   6  13   8      129.84      150.00     12.95 o
   7  13   8        0.03       -8.90      8.90 o
  -9  14   8       65.11       95.87     13.84 o
  -8  14   8        3.77       10.28     13.33 o
  -7  14   8       74.98       95.85     13.33 o
  -6  14   8        7.56        3.34      9.08 o
  -5  14   8       10.71        8.23      5.80 o
  -4  14   8       41.19       37.52      7.14 o
  -3  14   8        6.12       13.56      4.88 o
  -2  14   8       11.56       18.00      4.76 o
  -1  14   8        8.93        9.81      3.84 o
   0  14   8       68.63       77.47      5.32 o
   1  14   8       98.63       79.19      4.40 o
   2  14   8      105.82      110.58      9.34 o
   3  14   8       94.54      100.22      8.91 o
   4  14   8        3.49        5.34      6.94 o
   5  14   8       35.62       29.13      7.68 o
   6  14   8        0.40       -0.91      7.24 o
   7  14   8        0.20      -16.25     16.25 o
  -8  15   8       34.72       43.72     12.50 o
  -7  15   8       34.18       58.92     13.49 o
  -6  15   8       14.90       17.55     14.63 o
  -5  15   8       75.20       79.86     18.04 o
  -4  15   8        2.69        1.01      5.24 o
  -3  15   8       65.47       75.39      8.38 o
  -2  15   8       52.53       56.77      5.33 o
  -1  15   8       83.06       89.81      6.17 o
   0  15   8       95.06      104.67      5.77 o
   1  15   8      144.21      161.89      8.31 o
   2  15   8        1.19       -1.69      5.70 o
   3  15   8      236.36      261.13     13.64 o
   4  15   8        0.15       -7.19      7.19 o
   5  15   8       40.91       43.28      8.13 o
   6  15   8       37.60       21.55      9.71 o
  -7  16   8        5.20        4.64     10.45 o
  -6  16   8       16.24       23.29     10.83 o
  -5  16   8       68.60       48.38     10.14 o
  -4  16   8       15.35       20.75      7.86 o
  -3  16   8        8.68        3.96      4.68 o
  -2  16   8        1.33        4.47      4.62 o
  -1  16   8        2.94       -0.09      4.17 o
   0  16   8       14.02        9.37      3.99 o
   1  16   8        4.41       -1.22      4.43 o
   2  16   8        4.21       -4.06      6.95 o
   3  16   8        2.30        1.94      6.87 o
   4  16   8       22.45       21.82      9.81 o
   5  16   8       20.56       11.95      9.34 o
   6  16   8        3.56       12.03     17.88 o
  -7  17   8       21.07       55.58     16.90 o
  -6  17   8       83.95      115.68     14.95 o
  -5  17   8        5.16        0.35      9.41 o
  -4  17   8      150.35      157.73     10.40 o
  -3  17   8        3.69       -0.81      5.86 o
  -2  17   8       25.20       26.66      6.52 o
  -1  17   8       18.19        7.73      4.77 o
   0  17   8       36.93       39.02      5.04 o
   1  17   8       36.03       25.63      7.89 o
   2  17   8      113.20      119.11     10.81 o
   3  17   8        8.27       -3.48      7.35 o
   4  17   8       64.09       64.06     10.16 o
   5  17   8        1.01      -12.03     13.33 o
  -5  18   8       12.48       30.98      8.80 o
  -4  18   8       19.44       22.04      7.24 o
  -3  18   8        1.14       -0.62      6.36 o
  -2  18   8       19.55       16.97      6.67 o
  -1  18   8        0.31       -5.41      5.41 o
   0  18   8       10.37       -2.82      5.24 o
   1  18   8        2.54       -6.48      6.48 o
   2  18   8       10.30        9.72      8.06 o
   3  18   8        0.24        1.90      8.18 o
   4  18   8       69.58       85.23     14.66 o
  -4  19   8        0.01       -1.69      6.91 o
  -3  19   8        8.02        6.35      7.06 o
  -2  19   8        0.45       -5.93      5.93 o
  -1  19   8        3.49       -8.49      8.49 o
   0  19   8       13.63       -6.88      6.88 o
   1  19   8        1.29       -2.84      7.94 o
   2  19   8       26.81        5.92     11.95 o
   3  19   8        1.00       -3.88     16.41 o
  -3  20   8        2.14       -2.70     29.42 o
  -2  20   8       27.65       17.89     11.21 o
  -1  20   8        0.41        9.43     11.38 o
  -2  21   8       10.20      -10.08     11.38 o
  -1  21   8        0.00       -0.65     11.70 o
 -11   0   9        0.29        5.37      9.87 o
  -9   0   9        0.17       -7.80      7.80 o
  -7   0   9       27.25       23.80      6.80 o
  -5   0   9      157.90      132.66      7.75 o
  -3   0   9      191.05      185.14      7.22 o
  -1   0   9      197.53      213.13      5.56 o
   1   0   9      301.39      324.98      6.71 o
   3   0   9      331.23      335.97      7.01 o
   5   0   9       37.53       40.17      6.52 o
   7   0   9        8.07       13.00      6.44 o
   9   0   9       21.80       46.62     15.76 o
 -12   1   9       93.06       99.73     11.67 o
 -11   1   9        1.36       17.20      7.48 o
 -10   1   9       18.06       27.64      7.54 o
  -9   1   9       96.15       73.01      6.65 o
  -8   1   9        0.72       -4.48      4.48 o
  -7   1   9      220.38      171.43      7.25 o
  -6   1   9      748.58      695.56     12.16 o
  -5   1   9      257.39      236.14      6.62 o
  -4   1   9     1548.55     1550.38     18.70 o
  -3   1   9      244.00      216.43      5.26 o
  -2   1   9      310.06      306.30      4.64 o
  -1   1   9     1789.71     1869.38     15.70 o
   0   1   9      194.81      190.18      4.30 o
   1   1   9       28.36       66.36     14.95 o
   2   1   9      937.25      903.42      8.46 o
   3   1   9     2208.50     2058.30     18.09 o
   4   1   9      844.57      837.37     10.11 o
   5   1   9      143.44      145.74      6.14 o
   6   1   9      116.33      129.03      6.85 o
   7   1   9        5.16        1.77      4.10 o
   8   1   9      212.60      237.20      9.89 o
   9   1   9       64.94       71.98      7.11 o
 -12   2   9        0.93       23.07      9.42 o
 -11   2   9        8.80       17.35      6.53 o
 -10   2   9        0.74        5.06      5.97 o
  -9   2   9      189.18      164.81      9.24 o
  -8   2   9      108.62       81.51      6.81 o
  -7   2   9       11.26        4.71      3.58 o
  -6   2   9      111.79      111.25      5.86 o
  -5   2   9       95.29       81.28      4.59 o
  -4   2   9      489.14      461.05      8.56 o
  -3   2   9      316.65      359.84      6.58 o
  -2   2   9      157.18      163.16      3.86 o
  -1   2   9      336.78      373.40      5.07 o
   0   2   9       65.19       68.45      2.65 o
   1   2   9      182.47      206.93      3.57 o
   2   2   9      103.33      109.24      3.12 o
   3   2   9        6.55       20.50      2.19 o
   4   2   9        0.10        5.62      2.34 o
   5   2   9      162.66      165.22      5.76 o
   6   2   9       25.33       18.47      4.33 o
   7   2   9       61.65       73.71      9.01 o
   8   2   9       37.36       45.14      6.02 o
   9   2   9       86.01       82.04      7.32 o
 -12   3   9       36.60       36.96     13.12 o
 -11   3   9      233.78      240.30     16.47 o
 -10   3   9       10.58       12.90      5.37 o
  -9   3   9      525.46      503.55     16.18 o
  -8   3   9      107.14       90.75      6.98 o
  -7   3   9      460.28      470.99     11.92 o
  -6   3   9      193.93      171.40      6.62 o
  -5   3   9     1220.62     1137.39     15.66 o
  -4   3   9      504.49      533.60      9.30 o
  -3   3   9      104.26       91.89      3.89 o
  -2   3   9      249.51      238.22      5.20 o
  -1   3   9       89.02       63.06      2.59 o
   0   3   9        7.27        5.92      1.47 o
   1   3   9      838.14      755.40      7.36 o
   2   3   9       20.10       24.40      1.93 o
   3   3   9        1.10        3.31      1.87 o
   4   3   9       12.12       19.98      3.02 o
   5   3   9      136.47      128.64      5.27 o
   6   3   9       14.19        5.78      3.85 o
   7   3   9      213.41      221.26      8.52 o
   8   3   9       38.06       47.52      5.80 o
   9   3   9       20.68       23.17     10.37 o
 -12   4   9       48.50       96.70     15.32 o
 -11   4   9        0.18       22.76     13.10 o
 -10   4   9        5.78        9.53      5.14 o
  -9   4   9       16.17       30.57      6.83 o
  -8   4   9      331.00      316.49     10.17 o
  -7   4   9        0.28       11.59      4.36 o
  -6   4   9      113.40      112.59      6.55 o
  -5   4   9       18.55       25.79      3.49 o
  -4   4   9       39.66       41.97      3.32 o
  -3   4   9      223.89      192.96      4.97 o
  -2   4   9        0.13       -1.51      1.90 o
  -1   4   9      177.23      193.41      4.16 o
   0   4   9       89.31       84.60      2.50 o
   1   4   9       10.29        4.46      1.56 o
   2   4   9     1029.53      997.70      9.53 o
   3   4   9       96.37      107.25      2.68 o
   4   4   9        5.26       12.52      2.69 o
   5   4   9      116.53      116.98      4.80 o
   6   4   9       31.48       39.18      4.43 o
   7   4   9       57.14       67.63      5.42 o
   8   4   9       18.32       20.91      6.53 o
   9   4   9       12.60       15.64     10.73 o
 -12   5   9       53.47       87.76     21.78 o
 -11   5   9      128.14      139.90     12.10 o
 -10   5   9       13.05       15.83      5.25 o
  -9   5   9      344.61      353.47     12.46 o
  -8   5   9      123.34      141.51      8.17 o
  -7   5   9     2517.53     2320.06     44.46 o
  -6   5   9        6.52        8.59      3.74 o
  -5   5   9     1029.51      973.01     16.04 o
  -4   5   9       22.52       19.10      3.67 o
  -3   5   9      147.94      122.00      4.34 o
  -2   5   9       52.38       57.32      3.03 o
  -1   5   9       20.40       17.55      2.12 o
   0   5   9      542.86      527.40      6.68 o
   1   5   9      381.57      362.94      4.30 o
   2   5   9       38.61       44.45      2.30 o
   3   5   9     2157.39     2082.41     20.54 o
   4   5   9      413.03      386.09      8.07 o
   5   5   9      366.72      369.22      7.05 o
   6   5   9       18.30       27.04      3.66 o
   7   5   9      156.84      165.66     13.30 o
   8   5   9        2.39        8.04      8.49 o
   9   5   9      129.77      167.72     24.70 o
 -12   6   9        0.15       50.70     19.18 o
 -11   6   9       10.95       39.21      9.25 o
 -10   6   9        0.16        8.48      4.77 o
  -9   6   9       69.66       71.22      7.13 o
  -8   6   9      117.55      134.54      7.91 o
  -7   6   9       41.57       40.61      5.35 o
  -6   6   9      143.96      115.51      6.76 o
  -5   6   9      906.97      855.83     15.11 o
  -4   6   9        7.04       12.08      3.10 o
  -3   6   9      162.38      139.63      5.11 o
  -2   6   9        0.06       -2.12      2.12 o
  -1   6   9      181.94      180.31      4.73 o
   0   6   9       15.46        7.72      2.40 o
   1   6   9        1.23       -1.52      1.52 o
   2   6   9      177.90      152.79      4.90 o
   3   6   9       82.30       92.27      3.57 o
   4   6   9        3.63        8.95      2.99 o
   5   6   9      117.02      109.23      5.74 o
   6   6   9       10.66        5.06      4.20 o
   7   6   9       38.66       31.44     10.10 o
   8   6   9        4.34       -4.14      8.83 o
 -12   7   9      119.19      158.94     27.63 o
 -11   7   9        9.02       27.37      9.07 o
 -10   7   9       37.37       51.06      8.76 o
  -9   7   9      175.83      170.72     11.17 o
  -8   7   9      544.63      535.12     13.34 o
  -7   7   9        3.63        4.77      4.77 o
  -6   7   9       15.51       13.84      4.70 o
  -5   7   9        0.01        0.51      3.66 o
  -4   7   9     1895.34     1799.69     21.77 o
  -3   7   9       82.67       77.08      4.42 o
  -2   7   9      318.60      320.96      7.71 o
  -1   7   9        2.55        2.97      2.58 o
   0   7   9       44.05       36.36      2.61 o
   1   7   9      213.84      179.86      3.73 o
   2   7   9      401.33      382.27      9.79 o
   3   7   9        2.44       -0.79      4.39 o
   4   7   9       11.28       24.45      2.20 o
   5   7   9        5.61       -1.24      2.53 o
   6   7   9      165.99      181.08     10.53 o
   7   7   9        1.88       -1.55      9.08 o
   8   7   9       35.94       43.95     15.76 o
 -11   8   9        5.57       23.49      8.33 o
 -10   8   9        0.88       11.63      8.83 o
  -9   8   9       15.27       19.09      8.64 o
  -8   8   9      108.23      104.84      8.44 o
  -7   8   9       91.02       79.13      6.77 o
  -6   8   9       63.66       53.03      5.64 o
  -5   8   9       11.71        7.61      5.77 o
  -4   8   9      672.01      683.87     11.74 o
  -3   8   9      148.66      143.50      5.39 o
  -2   8   9       80.19       70.20      4.01 o
  -1   8   9      577.43      567.74      8.65 o
   0   8   9      149.81      134.50      4.00 o
   1   8   9        8.78        0.88      2.92 o
   2   8   9       66.84       76.46      4.60 o
   3   8   9       19.71       19.46      5.30 o
   4   8   9       36.11       36.67      5.79 o
   5   8   9       19.69       11.88      5.82 o
   6   8   9       46.19       30.07      7.10 o
   7   8   9       27.36       24.88      9.14 o
   8   8   9       19.41       15.40     11.13 o
 -11   9   9       82.87      126.21     17.88 o
 -10   9   9       12.33       20.31      8.50 o
  -9   9   9       53.25       49.08      9.02 o
  -8   9   9        3.57       -1.24      5.06 o
  -7   9   9        3.05       -0.64      4.71 o
  -6   9   9       16.43       11.77      5.25 o
  -5   9   9       59.39       48.31      5.45 o
  -4   9   9        0.60       -2.26      3.42 o
  -3   9   9       46.99       53.43      4.11 o
  -2   9   9      406.87      404.22      9.30 o
  -1   9   9      196.53      165.42      5.29 o
   0   9   9        0.80       -1.79      1.79 o
   1   9   9       41.47       36.14      3.83 o
   2   9   9        5.92       -5.10      5.10 o
   3   9   9        1.39       -4.11      4.11 o
   4   9   9       10.28       10.72      5.21 o
   5   9   9        0.03       -4.06      4.88 o
   6   9   9       21.99       18.00      6.25 o
   7   9   9        4.61       11.09     10.69 o
 -11  10   9        2.27       13.00     13.33 o
 -10  10   9        0.02       -3.76      6.86 o
  -9  10   9       12.25       17.69      7.37 o
  -8  10   9        1.37       -1.07      5.41 o
  -7  10   9        0.09       -4.07      4.30 o
  -6  10   9        1.54        0.99      4.26 o
  -5  10   9      315.21      283.73      9.67 o
  -4  10   9      107.88       99.60      6.33 o
  -3  10   9      100.00       85.36      6.83 o
  -2  10   9       25.90       25.47      3.55 o
  -1  10   9      329.03      324.32      5.76 o
   0  10   9      365.86      331.38      7.12 o
   1  10   9        0.18       -2.30      5.20 o
   2  10   9       15.45       14.79      5.32 o
   3  10   9       29.79       34.73      6.22 o
   4  10   9       81.36       74.33      8.13 o
   5  10   9        5.70       -4.60      6.28 o
   6  10   9        0.16       -6.57      6.57 o
   7  10   9        0.01       -6.43      8.65 o
 -11  11   9        7.89       -0.33     17.55 o
 -10  11   9        0.85       -1.53      8.77 o
  -9  11   9       77.61       74.03     10.36 o
  -8  11   9      111.39      127.59     11.67 o
  -7  11   9      169.39      179.44      9.02 o
  -6  11   9       19.07        9.80      5.09 o
  -5  11   9       32.65       36.23      5.34 o
  -4  11   9       88.91       75.34      7.35 o
  -3  11   9        0.75       -3.56      3.56 o
  -2  11   9       38.31       39.33      5.82 o
  -1  11   9      832.16      864.97     19.18 o
   0  11   9       20.37       16.58      2.96 o
   1  11   9      269.86      266.05      7.92 o
   2  11   9       21.84       13.54      5.98 o
   3  11   9      146.69      157.63      9.49 o
   4  11   9        0.23       -5.96      5.96 o
   5  11   9       45.14       33.11      7.33 o
   6  11   9        2.77       -5.99      5.99 o
   7  11   9       32.31       24.12     11.01 o
 -10  12   9       18.63       24.05     16.25 o
  -9  12   9        4.10       14.05      7.92 o
  -8  12   9        1.22        0.45      7.11 o
  -7  12   9        0.17       -4.87      8.49 o
  -6  12   9        6.97        1.11      4.76 o
  -5  12   9       20.19       17.04      4.97 o
  -4  12   9        3.75        0.29      4.06 o
  -3  12   9       70.64       62.19      6.15 o
  -2  12   9       18.00       12.31      4.75 o
  -1  12   9      208.28      180.44      8.54 o
   0  12   9        0.45       -1.15      4.05 o
   1  12   9        4.89       15.57      3.93 o
   2  12   9        8.82        1.55      5.57 o
   3  12   9       65.00       56.49      7.27 o
   4  12   9       35.50       28.90      6.72 o
   5  12   9        2.30       -5.74      5.74 o
   6  12   9        1.01       -0.57      7.57 o
 -10  13   9       13.21       -4.55     15.60 o
  -9  13   9      195.98      240.80     16.25 o
  -8  13   9       31.28       23.48      7.96 o
  -7  13   9       32.41       39.40      9.31 o
  -6  13   9      222.32      246.80     12.00 o
  -5  13   9       87.73       94.83      8.51 o
  -4  13   9      196.12      239.25      9.91 o
  -3  13   9        0.62       14.61      4.75 o
  -2  13   9       39.93       44.35      5.61 o
  -1  13   9        0.01        4.10      4.37 o
   0  13   9      292.98      293.14      7.67 o
   1  13   9       76.11       77.23      6.42 o
   2  13   9      138.39      148.65     10.50 o
   3  13   9        4.24       10.31      6.85 o
   4  13   9       44.79       37.08      8.73 o
   5  13   9        4.66       -6.60      6.60 o
   6  13   9       48.15       48.06      8.85 o
  -8  14   9       40.02       42.68     12.34 o
  -7  14   9        0.87       11.23     10.36 o
  -6  14   9       14.36       15.48     15.11 o
  -5  14   9       62.81       64.98      7.67 o
  -4  14   9        2.06        8.09      5.11 o
  -3  14   9        1.59       -2.83      4.40 o
  -2  14   9       15.35       15.00      4.72 o
  -1  14   9       63.87       57.44      5.17 o
   0  14   9       71.02       74.74      5.07 o
   1  14   9       41.67       42.18      4.89 o
   2  14   9       26.89       28.84      6.82 o
   3  14   9       54.06       68.03      9.40 o
   4  14   9       25.97        1.75      7.11 o
   5  14   9        0.65       -6.44      6.44 o
   6  14   9        3.20      -17.00     26.82 o
  -8  15   9        9.27       12.54     15.76 o
  -7  15   9        5.66        9.07     12.68 o
  -6  15   9      109.34      141.17     15.39 o
  -5  15   9      108.01      102.82     12.34 o
  -4  15   9       56.65       72.10      6.99 o
  -3  15   9        7.95        8.52      4.59 o
  -2  15   9       42.53       49.12      5.22 o
  -1  15   9        0.88       -3.16      4.03 o
   0  15   9        0.11       -3.11      3.43 o
   1  15   9       23.45       22.51      7.64 o
   2  15   9        3.34       -6.74      6.74 o
   3  15   9        2.87        2.92      5.83 o
   4  15   9       24.79       16.28      7.91 o
   5  15   9       12.22       -5.07      7.76 o
   6  15   9        2.47       -8.51      8.51 o
  -7  16   9        0.00        0.85     10.89 o
  -6  16   9        0.92        6.02     17.06 o
  -5  16   9        5.57        6.68      8.30 o
  -4  16   9       13.03       30.04      7.13 o
  -3  16   9        0.04        4.04      5.69 o
  -2  16   9        0.77       -3.95      3.95 o
  -1  16   9        3.94       -4.19      4.19 o
   0  16   9        1.54       -4.79      4.79 o
   1  16   9        5.41       -2.16      5.80 o
   2  16   9       15.06       12.77      7.20 o
   3  16   9      112.58       85.52     10.45 o
   4  16   9        2.94       -0.27      6.45 o
   5  16   9        0.06      -10.54     10.54 o
  -6  17   9       36.32       59.48     18.20 o
  -5  17   9        0.13       -8.94      8.94 o
  -4  17   9       91.64      127.12     11.68 o
  -3  17   9       25.82       19.94      7.49 o
  -2  17   9        0.42       -4.72      4.72 o
  -1  17   9       15.10        5.79      5.09 o
   0  17   9        0.79       -1.24      5.28 o
   1  17   9       32.04       24.79     10.06 o
   2  17   9        9.67        1.01      8.32 o
   3  17   9       39.11       25.25      7.68 o
   4  17   9       10.59        1.02      7.70 o
  -5  18   9       18.44       34.45     16.25 o
  -4  18   9        0.32        1.55      9.81 o
  -3  18   9       35.05       25.51      6.65 o
  -2  18   9        0.38       -7.69      7.69 o
  -1  18   9       10.43        0.25      4.58 o
   0  18   9        0.43       -0.84      6.20 o
   1  18   9        1.50       -6.97      6.97 o
   2  18   9        1.91       -1.10      7.84 o
   3  18   9        7.51       13.14     12.48 o
  -4  19   9        6.39       15.81     10.56 o
  -3  19   9       17.80       14.55      8.95 o
  -2  19   9        0.01       -0.26      7.34 o
  -1  19   9       19.33       17.72      8.57 o
   0  19   9        9.47        0.98     10.73 o
   1  19   9       51.86       41.60     14.63 o
   2  19   9        3.62       -8.37      8.37 o
   3  19   9        5.41       26.65     21.45 o
  -3  20   9        5.41       -0.33     13.33 o
  -2  20   9        9.12       24.70     13.33 o
 -12   0  10        1.75       22.44     11.92 o
 -10   0  10       43.27       38.51     10.07 o
  -8   0  10       21.52       13.35      6.62 o
  -6   0  10       53.61       48.69      7.06 o
  -4   0  10       35.40       47.59      5.93 o
  -2   0  10        2.22        5.88      2.56 o
   0   0  10      801.46      879.04     12.65 o
   2   0  10      569.27      559.29      8.58 o
   4   0  10       33.07       50.45      7.48 o
   6   0  10        8.61        0.57      7.48 o
   8   0  10       44.54       57.02      9.29 o
 -12   1  10        6.52        3.11      8.12 o
 -11   1  10       79.43       79.28      9.24 o
 -10   1  10       35.04       23.55      7.78 o
  -9   1  10       10.15        7.05      5.57 o
  -8   1  10       65.85       34.55      4.90 o
  -7   1  10      711.60      665.40     12.66 o
  -6   1  10       16.27       12.44      4.04 o
  -5   1  10      480.41      428.69      9.71 o
  -4   1  10       74.98       76.63      4.54 o
  -3   1  10      762.47      710.26     10.06 o
  -2   1  10       12.32        9.15      1.97 o
  -1   1  10       61.70       54.61      2.54 o
   0   1  10      205.70      191.78      3.84 o
   1   1  10     1343.77     1304.68     11.37 o
   2   1  10        4.13        3.26      1.79 o
   3   1  10      132.01      148.54      4.18 o
   4   1  10      292.83      283.50      6.89 o
   5   1  10       42.31       21.48      6.48 o
   6   1  10        3.93       -3.32      3.89 o
   7   1  10      113.12      128.83      7.52 o
   8   1  10        3.89       -3.11      4.86 o
   9   1  10       45.08       58.86      6.91 o
 -12   2  10        9.59       41.30     19.50 o
 -11   2  10       41.99       49.26      7.35 o
 -10   2  10       89.93       92.24      8.04 o
  -9   2  10       15.50       12.37      4.96 o
  -8   2  10      423.62      387.08     11.61 o
  -7   2  10      179.96      167.50      7.38 o
  -6   2  10        2.10       -3.10      3.10 o
  -5   2  10      333.64      330.18      8.24 o
  -4   2  10        1.10        5.15      2.71 o
  -3   2  10      168.66      154.06      4.74 o
  -2   2  10       74.87       72.38      3.44 o
  -1   2  10       89.64       99.40      3.26 o
   0   2  10      343.83      356.88      6.19 o
   1   2  10        9.24        5.32      1.67 o
   2   2  10       16.48       17.28      2.44 o
   3   2  10      268.70      281.67      5.20 o
   4   2  10       18.49       32.10      4.20 o
   5   2  10        0.63       -3.45      3.45 o
   6   2  10      155.03      154.19      7.47 o
   7   2  10      139.44      136.04      7.65 o
   8   2  10        1.73        7.57      5.82 o
   9   2  10        4.89        9.85      8.53 o
 -12   3  10      109.01       98.91     16.04 o
 -11   3  10        2.28       14.62      7.13 o
 -10   3  10       28.53       33.78      6.40 o
  -9   3  10        6.95       15.15      5.20 o
  -8   3  10      208.36      169.20      8.86 o
  -7   3  10      346.45      350.21      9.79 o
  -6   3  10     1307.79     1198.01     17.33 o
  -5   3  10     1380.38     1295.85     21.85 o
  -4   3  10      662.15      635.91     10.95 o
  -3   3  10        1.85        3.66      2.34 o
  -2   3  10       90.25       88.46      3.95 o
  -1   3  10       59.66       53.10      2.85 o
   0   3  10      234.98      240.40      4.19 o
   1   3  10       39.94       35.60      2.13 o
   2   3  10     1356.98     1244.01     11.72 o
   3   3  10       10.23       17.32      2.74 o
   4   3  10     1003.08      996.62     13.47 o
   5   3  10      130.20      123.78      6.29 o
   6   3  10        0.63       -0.46      3.86 o
   7   3  10       56.88       69.31      6.05 o
   8   3  10       29.73       37.28      7.20 o
   9   3  10       51.61       75.08     16.25 o
 -12   4  10       20.59       37.38     19.18 o
 -11   4  10        0.03       32.88     15.54 o
 -10   4  10        5.88       10.28      4.86 o
  -9   4  10       49.51       62.34      6.32 o
  -8   4  10      156.99      153.53      8.63 o
  -7   4  10      124.10      124.16      7.51 o
  -6   4  10        2.31       14.27      4.05 o
  -5   4  10       79.12       75.77      4.93 o
  -4   4  10      244.84      219.80      6.48 o
  -3   4  10       16.73        9.74      2.40 o
  -2   4  10      223.25      218.66      5.24 o
  -1   4  10       65.80       67.29      3.15 o
   0   4  10       81.23       87.32      3.04 o
   1   4  10      170.28      178.78      4.06 o
   2   4  10       53.82       49.09      2.53 o
   3   4  10       52.91       53.84      3.47 o
   4   4  10       95.48       99.70      4.40 o
   5   4  10      115.70      112.31      5.37 o
   6   4  10       23.03       16.14      4.00 o
   7   4  10        0.43       -2.18      5.28 o
   8   4  10       25.13       27.73     13.33 o
 -12   5  10      146.05      206.39     28.93 o
 -11   5  10       11.81       17.88     11.26 o
 -10   5  10       90.41       91.01      7.78 o
  -9   5  10       55.04       61.07      6.73 o
  -8   5  10        2.56        4.04      4.61 o
  -7   5  10        9.38       23.94      4.97 o
  -6   5  10      606.03      557.00     12.45 o
  -5   5  10      420.49      379.10     10.26 o
  -4   5  10      128.47      148.41      5.53 o
  -3   5  10      168.11      184.02      5.32 o
  -2   5  10       85.45       84.42      3.88 o
  -1   5  10      523.41      516.63      8.46 o
   0   5  10      173.11      150.10      4.31 o
   1   5  10        1.38       -2.51      2.51 o
   2   5  10      195.94      181.52      4.46 o
   3   5  10       19.55       28.31      2.45 o
   4   5  10      142.60      142.08      4.28 o
   5   5  10      125.38      115.30      6.34 o
   6   5  10        8.76        5.64      5.08 o
   7   5  10       16.12       18.64      9.77 o
   8   5  10        5.74       -0.12      8.78 o
 -12   6  10        1.45       57.86     21.78 o
 -11   6  10       48.31       71.33     10.59 o
 -10   6  10       42.46       54.78      8.57 o
  -9   6  10        0.05        7.97      5.42 o
  -8   6  10       23.98       28.62      5.87 o
  -7   6  10       57.92       45.20      5.56 o
  -6   6  10       58.88       53.34      5.53 o
  -5   6  10       58.11       55.76      5.23 o
  -4   6  10       64.46       62.68      4.70 o
  -3   6  10       13.23       12.34      3.18 o
  -2   6  10       12.05        1.45      2.37 o
  -1   6  10       84.92       76.47      3.46 o
   0   6  10       18.38        9.97      3.51 o
   1   6  10      384.23      355.48      5.02 o
   2   6  10      117.86      107.86      4.63 o
   3   6  10      142.48      149.68      5.90 o
   4   6  10      540.64      538.53     10.74 o
   5   6  10       27.72       18.93      4.85 o
   6   6  10        2.31       -1.45      8.56 o
   7   6  10       85.65       78.73     12.12 o
   8   6  10       40.70       54.70     11.93 o
 -11   7  10        6.48       18.25      8.65 o
 -10   7  10        5.77       13.59      5.94 o
  -9   7  10       82.47       90.08      7.40 o
  -8   7  10        1.44        6.40      5.02 o
  -7   7  10        7.37        7.88      4.82 o
  -6   7  10       59.27       54.88      5.68 o
  -5   7  10      536.23      529.95     11.84 o
  -4   7  10      437.67      414.48      9.07 o
  -3   7  10        1.33       -2.76      2.76 o
  -2   7  10       39.14       29.84      3.42 o
  -1   7  10      132.54      146.35      4.84 o
   0   7  10      209.22      193.46      4.69 o
   1   7  10       14.56       13.70      2.23 o
   2   7  10       48.45       39.07      3.33 o
   3   7  10      238.69      221.24      5.94 o
   4   7  10       66.47       67.09      6.60 o
   5   7  10       23.43        8.80      6.12 o
   6   7  10        8.19      -10.89     10.89 o
   7   7  10       58.47       65.24     12.26 o
   8   7  10        5.26        0.65     13.98 o
 -11   8  10        0.06       -8.95      8.95 o
 -10   8  10       58.64       67.51     12.89 o
  -9   8  10        6.51       12.82      4.75 o
  -8   8  10      126.37      125.73      8.31 o
  -7   8  10        7.93        1.46      4.65 o
  -6   8  10       82.93       66.23      5.94 o
  -5   8  10       11.78        0.49      5.90 o
  -4   8  10      398.13      372.06      8.73 o
  -3   8  10      398.95      373.14      7.92 o
  -2   8  10       92.05       66.25      4.48 o
  -1   8  10      234.52      198.45      5.52 o
   0   8  10       24.47       16.59      2.25 o
   1   8  10        6.73        2.93      5.20 o
   2   8  10        0.01       -1.23      3.01 o
   3   8  10        9.58       11.82      5.73 o
   4   8  10        9.92        2.08      4.43 o
   5   8  10       22.50       22.21      6.39 o
   6   8  10       22.47       22.53     10.31 o
   7   8  10        6.75        6.12      8.60 o
 -11   9  10       20.61       43.70     13.56 o
 -10   9  10        0.01        5.88     11.12 o
  -9   9  10        3.23       -3.81      6.57 o
  -8   9  10      108.96       97.44      8.04 o
  -7   9  10       61.10       64.34      6.27 o
  -6   9  10      179.96      177.72      8.95 o
  -5   9  10      290.41      291.26      9.63 o
  -4   9  10      366.11      363.60     10.04 o
  -3   9  10       62.22       58.11      4.45 o
  -2   9  10      268.37      248.17      7.71 o
  -1   9  10      126.24      108.25      5.38 o
   0   9  10       13.56       11.58      2.79 o
   1   9  10      129.73      111.81      5.48 o
   2   9  10       66.75       69.12      7.38 o
   3   9  10        6.90       -4.49      5.16 o
   4   9  10      103.43      103.82      8.25 o
   5   9  10       17.91       14.66      6.32 o
   6   9  10       19.55       23.41      9.29 o
   7   9  10       27.79       -7.09     10.08 o
 -11  10  10        2.85       18.20     17.23 o
 -10  10  10       12.67       18.52      8.69 o
  -9  10  10       16.32       19.41      8.96 o
  -8  10  10        0.91        6.44      4.86 o
  -7  10  10       25.93       21.88      5.68 o
  -6  10  10       10.16        7.00      4.96 o
  -5  10  10      125.98      120.59      7.36 o
  -4  10  10       10.31        5.81      4.28 o
  -3  10  10       14.80        8.74      3.66 o
  -2  10  10      269.94      254.19      8.90 o
  -1  10  10      121.40      112.54      7.71 o
   0  10  10       49.52       48.00      3.66 o
   1  10  10        8.52        7.47      4.00 o
   2  10  10       68.62       49.02      6.80 o
   3  10  10        0.82       -4.86      4.86 o
   4  10  10       39.74       28.92      6.69 o
   5  10  10       19.35       17.82      6.34 o
   6  10  10       19.44        5.73     23.40 o
   7  10  10        3.31        4.34     10.08 o
 -11  11  10       11.13       47.45     19.83 o
 -10  11  10       19.35       24.08     12.82 o
  -9  11  10       84.65       84.49     10.96 o
  -8  11  10        8.62        4.92      7.83 o
  -7  11  10        2.28       -4.07      5.22 o
  -6  11  10       31.01       32.93      5.36 o
  -5  11  10        9.85       15.12      4.95 o
  -4  11  10       16.87       18.79      6.15 o
  -3  11  10       12.91       10.52      5.06 o
  -2  11  10      126.69      146.53      9.03 o
  -1  11  10       12.85       22.40      4.41 o
   0  11  10       18.95       15.80      3.95 o
   1  11  10       65.00       75.88      4.99 o
   2  11  10       44.72       52.06      7.14 o
   3  11  10      284.09      280.58     14.45 o
   4  11  10        0.94       -3.26      6.20 o
   5  11  10       67.34       66.57      8.66 o
   6  11  10        0.05      -10.00     10.00 o
 -10  12  10        1.46       18.20     16.90 o
  -9  12  10       14.06        0.81      9.61 o
  -8  12  10        0.06        3.57     10.57 o
  -7  12  10        1.22       -4.99      5.48 o
  -6  12  10       20.77       22.34      6.76 o
  -5  12  10       46.83       39.00      6.38 o
  -4  12  10       74.62       65.89      8.79 o
  -3  12  10      184.43      196.26      9.16 o
  -2  12  10        2.38        2.79      4.11 o
  -1  12  10       27.72       26.55      5.05 o
   0  12  10       41.69       44.62      3.79 o
   1  12  10        0.18       -3.10      3.10 o
   2  12  10       14.62        8.92      6.60 o
   3  12  10       49.40       54.42      7.45 o
   4  12  10        1.51       -6.83      6.83 o
   5  12  10        0.73       -6.31      6.31 o
   6  12  10       36.87       39.60      9.13 o
  -9  13  10        6.85        1.34     21.45 o
  -8  13  10        2.33        1.58     12.68 o
  -7  13  10       25.21       24.03     10.77 o
  -6  13  10        1.07       -1.72      6.05 o
  -5  13  10       70.85       85.88      8.48 o
  -4  13  10       14.59        8.17      4.75 o
  -3  13  10      169.11      175.70      8.74 o
  -2  13  10       12.12       14.18      4.61 o
  -1  13  10        1.25        2.76      5.12 o
   0  13  10       33.95       35.14      4.17 o
   1  13  10       77.29       70.12      7.59 o
   2  13  10       39.47       48.97      7.46 o
   3  13  10       22.22       10.82      6.78 o
   4  13  10        0.87        1.33      7.18 o
   5  13  10       18.93        0.71      8.21 o
   6  13  10       11.04       -1.95     16.25 o
  -8  14  10       20.02       25.41     11.86 o
  -7  14  10        0.28       15.58     10.74 o
  -6  14  10        2.22        3.49     10.90 o
  -5  14  10       59.95       65.92      8.10 o
  -4  14  10      142.23      132.01      8.46 o
  -3  14  10       52.52       55.56      6.74 o
  -2  14  10        0.01        3.92      4.68 o
  -1  14  10        3.32       10.66      4.03 o
   0  14  10        4.58        8.90      3.56 o
   1  14  10       26.82       25.23      8.07 o
   2  14  10        0.25       -4.76      7.51 o
   3  14  10        6.87       -4.27      7.61 o
   4  14  10        0.00       -7.38      7.38 o
   5  14  10        4.85      -10.23     10.98 o
   6  14  10       21.32       -7.15     16.58 o
  -7  15  10       56.76       62.07     13.41 o
  -6  15  10        2.37       11.96     17.39 o
  -5  15  10      126.27      142.57     11.62 o
  -4  15  10        1.86        7.46      5.27 o
  -3  15  10       18.78       26.28      5.89 o
  -2  15  10       73.91       54.67      6.35 o
  -1  15  10       63.65       73.14      5.64 o
   0  15  10       58.63       60.71      6.42 o
   1  15  10       47.87       41.87      8.78 o
   2  15  10        0.20       -6.03      6.03 o
   3  15  10       26.12       13.81      7.11 o
   4  15  10       56.85       49.81      9.46 o
   5  15  10        1.91       -4.38     11.70 o
  -6  16  10        0.89        9.26     10.54 o
  -5  16  10        0.02       11.18      9.64 o
  -4  16  10       20.76       21.83      6.60 o
  -3  16  10        0.72       -4.01      5.29 o
  -2  16  10        6.07        4.97      4.42 o
  -1  16  10       18.65        3.80      4.54 o
   0  16  10        3.27        1.04      5.94 o
   1  16  10       16.07        7.72      6.88 o
   2  16  10       13.08       -1.08      7.53 o
   3  16  10       21.61       24.19      8.51 o
   4  16  10        5.88       -6.74      7.90 o
   5  16  10       10.13      -15.60     15.60 o
  -5  17  10        0.42       10.41     10.31 o
  -4  17  10       31.52       48.33      9.11 o
  -3  17  10        0.34        4.19      5.37 o
  -2  17  10       69.06       73.94      8.36 o
  -1  17  10       16.71       13.79      6.27 o
   0  17  10       12.71       -4.60      7.04 o
   1  17  10        8.35       -6.69      7.21 o
   2  17  10        8.63       -1.49      8.59 o
   3  17  10        2.98       -8.29      8.29 o
  -5  18  10        0.21       12.68     15.28 o
  -4  18  10       22.88       29.59     11.05 o
  -3  18  10        0.48       -1.82      6.21 o
  -2  18  10       16.01       30.71      6.95 o
  -1  18  10        4.31       -1.68      5.85 o
   0  18  10        1.23       -6.23      6.23 o
   1  18  10        9.09        2.88      7.83 o
   2  18  10        0.83       -9.36      9.36 o
  -4  19  10       47.96       35.75     13.65 o
  -3  19  10        1.00      -15.93     15.93 o
  -2  19  10       14.93       39.65     12.68 o
   0  19  10        2.24       -1.30     14.63 o
   1  19  10        1.01       -0.73     10.41 o
   2  19  10        2.10      -12.35     12.35 o
  -3  20  10        3.96      -12.03     12.03 o
  -2  20  10        8.23       17.88     13.00 o
 -11   0  11        9.55        8.27     11.06 o
  -9   0  11      107.56      120.10     10.15 o
  -7   0  11       86.17      100.45      9.35 o
  -5   0  11     1566.08     1491.96     28.04 o
  -3   0  11        0.04        0.62      3.90 o
  -1   0  11     1575.57     1471.45     19.19 o
   1   0  11      119.96      132.61      5.32 o
   3   0  11        1.07       29.13      3.84 o
   5   0  11       41.93       32.43      6.88 o
   7   0  11       20.97       30.91      7.57 o
   9   0  11      179.26      177.14     17.88 o
 -12   1  11        1.37       31.27     21.45 o
 -11   1  11       85.24      113.55     10.79 o
 -10   1  11        7.65        3.26      5.82 o
  -9   1  11       41.46       27.77      6.14 o
  -8   1  11       88.33       74.71      6.78 o
  -7   1  11       97.17       83.76      5.84 o
  -6   1  11     1362.08     1285.66     20.25 o
  -5   1  11      458.95      424.06      9.69 o
  -4   1  11     1869.66     1812.35     21.85 o
  -3   1  11      163.56      166.08      5.31 o
  -2   1  11      114.95      111.88      4.02 o
  -1   1  11      341.95      336.85      5.37 o
   0   1  11     1175.33     1196.59     11.52 o
   1   1  11        1.16       13.24      2.01 o
   2   1  11      174.09      166.14      3.83 o
   3   1  11     1333.08     1364.23     16.72 o
   4   1  11      435.59      432.88     10.61 o
   5   1  11       29.51       15.22      5.58 o
   6   1  11       18.69       11.14      4.41 o
   7   1  11       56.88       79.65      6.94 o
   8   1  11        0.56       -4.75      4.75 o
   9   1  11        1.28       21.72      9.08 o
 -12   2  11       28.23       39.00     19.50 o
 -11   2  11       65.02       63.35      8.39 o
 -10   2  11       23.47       23.62      7.23 o
  -9   2  11       11.10        4.70      4.69 o
  -8   2  11      249.87      225.44      9.25 o
  -7   2  11      388.20      346.12      9.95 o
  -6   2  11       28.32       33.16      4.71 o
  -5   2  11      243.38      254.08      7.46 o
  -4   2  11      489.29      504.35      9.74 o
  -3   2  11      751.86      637.60      9.73 o
  -2   2  11      143.28      132.62      4.38 o
  -1   2  11       54.89       62.40      3.07 o
   0   2  11      173.75      183.72      4.57 o
   1   2  11      122.82      104.89      3.29 o
   2   2  11       84.49       83.87      3.26 o
   3   2  11     1448.60     1435.82     17.50 o
   4   2  11       42.12       37.99      4.55 o
   5   2  11       38.27       37.66      4.83 o
   6   2  11       16.43        3.66      4.11 o
   7   2  11      194.97      232.24      9.55 o
   8   2  11        0.61       -5.73      5.73 o
 -12   3  11       56.81       76.06     21.78 o
 -11   3  11       48.04       54.80      8.06 o
 -10   3  11       10.64       14.79      7.33 o
  -9   3  11      116.89      136.02      9.34 o
  -8   3  11       95.83      100.80      7.34 o
  -7   3  11      425.75      407.57     10.25 o
  -6   3  11      825.27      782.99     13.89 o
  -5   3  11      294.78      277.25      8.13 o
  -4   3  11       68.19       70.64      4.85 o
  -3   3  11       46.41       44.95      3.67 o
  -2   3  11       19.72       22.36      2.93 o
  -1   3  11      784.86      780.26      9.64 o
   0   3  11       51.92       63.87      3.02 o
   1   3  11     1297.77     1262.21     12.44 o
   2   3  11       22.76       21.23      2.62 o
   3   3  11       61.81       71.19      4.28 o
   4   3  11       45.11       42.20      4.16 o
   5   3  11        3.30       -2.21      3.50 o
   6   3  11       18.40       18.13      5.25 o
   7   3  11        0.01       -7.12      7.12 o
   8   3  11        0.99       -7.08      7.08 o
 -12   4  11       15.06       38.03     19.18 o
 -11   4  11        9.37       16.86      6.16 o
 -10   4  11      222.71      216.89     10.74 o
  -9   4  11       71.96       61.68      6.56 o
  -8   4  11      125.45      117.23      8.07 o
  -7   4  11       15.16       20.81      5.27 o
  -6   4  11       68.85       58.06      5.18 o
  -5   4  11        0.73       -3.48      3.48 o
  -4   4  11     2411.51     2246.59     26.04 o
  -3   4  11      382.36      392.52      7.51 o
  -2   4  11      364.72      364.66      6.85 o
  -1   4  11       26.52       22.40      2.40 o
   0   4  11        1.98       -2.56      2.56 o
   1   4  11       60.83       75.17      4.28 o
   2   4  11      259.01      240.42      6.18 o
   3   4  11       19.96       25.96      3.23 o
   4   4  11       24.73       20.55      3.24 o
   5   4  11        3.37       -4.04      4.22 o
   6   4  11       97.77      106.07      8.36 o
   7   4  11        3.33        0.81      5.95 o
   8   4  11       57.57       46.65     14.30 o
 -12   5  11        9.24       70.21     21.45 o
 -11   5  11       83.85       90.31      9.33 o
 -10   5  11       53.98       75.27      8.79 o
  -9   5  11      148.04      134.99      8.57 o
  -8   5  11        8.00        4.07      5.64 o
  -7   5  11      878.35      811.83     16.21 o
  -6   5  11        6.28        5.39      4.44 o
  -5   5  11      124.17      100.78      6.52 o
  -4   5  11       52.23       69.65      5.68 o
  -3   5  11      673.28      614.53     10.08 o
  -2   5  11      129.30      121.39      4.62 o
  -1   5  11      483.55      453.83     11.72 o
   0   5  11       16.39        9.69      2.15 o
   1   5  11      530.94      517.95      6.61 o
   2   5  11      131.98      126.76      4.72 o
   3   5  11       73.91       74.16      3.71 o
   4   5  11       21.53       20.18      3.59 o
   5   5  11        9.26       -5.90      5.90 o
   6   5  11      161.06      159.38      9.29 o
   7   5  11        3.14        8.16     10.40 o
   8   5  11       27.89       40.95     14.95 o
 -11   6  11      102.36      133.84     13.73 o
 -10   6  11       90.23       81.64      7.79 o
  -9   6  11       17.85       34.92      6.27 o
  -8   6  11      118.52      104.95      8.71 o
  -7   6  11       17.37       16.46      5.19 o
  -6   6  11       44.23       35.83      6.08 o
  -5   6  11       10.57        2.76      4.31 o
  -4   6  11       49.03       43.86      5.39 o
  -3   6  11        3.35        2.62      2.88 o
  -2   6  11      385.12      391.30      6.91 o
  -1   6  11        3.17       -2.01      2.01 o
   0   6  11       39.64       37.78      2.66 o
   1   6  11        5.57        0.42      2.13 o
   2   6  11        0.83       -3.44      3.44 o
   3   6  11       43.43       38.48      4.67 o
   4   6  11       80.25       79.86      5.22 o
   5   6  11        5.17       -7.70      7.70 o
   6   6  11        0.15       -8.54     18.85 o
   7   6  11        4.15       -0.26      9.75 o
 -11   7  11        0.00       21.64      8.86 o
 -10   7  11       31.88       41.31      7.10 o
  -9   7  11       52.07       53.24      6.76 o
  -8   7  11       71.69       65.36      6.74 o
  -7   7  11       59.10       50.59      6.34 o
  -6   7  11      699.71      683.51     14.91 o
  -5   7  11       24.15       26.39      4.57 o
  -4   7  11      542.47      529.54     10.82 o
  -3   7  11      358.47      363.41      9.86 o
  -2   7  11      777.01      788.12     11.31 o
  -1   7  11        5.33       -2.39      2.39 o
   0   7  11       32.51       32.66      3.28 o
   1   7  11       41.49       40.65      3.22 o
   2   7  11      125.57      105.54      5.37 o
   3   7  11       44.07       43.71      6.06 o
   4   7  11      152.74      167.70      9.77 o
   5   7  11       15.96        5.75      9.06 o
   6   7  11      137.42      171.23     14.93 o
   7   7  11       16.71       12.65     13.33 o
 -11   8  11        1.21       10.97     22.10 o
 -10   8  11        0.46        7.01      8.79 o
  -9   8  11        4.15        3.42      4.89 o
  -8   8  11        1.35        4.52      4.70 o
  -7   8  11      124.99      133.97      8.41 o
  -6   8  11        0.65        8.70      5.14 o
  -5   8  11       46.43       40.51      5.33 o
  -4   8  11      512.45      496.07     11.85 o
  -3   8  11      427.68      408.07     10.10 o
  -2   8  11      165.80      132.99      5.41 o
  -1   8  11       12.74        6.51      3.13 o
   0   8  11       55.56       45.79      3.82 o
   1   8  11       37.69       27.95      3.77 o
   2   8  11       19.48       13.24      4.22 o
   3   8  11      391.49      378.24     12.59 o
   4   8  11       25.40       29.02      6.08 o
   5   8  11       63.13       67.26      9.83 o
   6   8  11        3.77        4.37     17.88 o
   7   8  11       18.90       -0.98      9.81 o
 -11   9  11        0.96        5.20     11.70 o
 -10   9  11        1.82        8.65      8.97 o
  -9   9  11        7.46       14.98      9.16 o
  -8   9  11        2.14        1.15      5.54 o
  -7   9  11        8.33       13.28      4.84 o
  -6   9  11        1.87        9.70      4.45 o
  -5   9  11        1.73       -0.49      4.60 o
  -4   9  11      170.57      146.04     11.01 o
  -3   9  11       49.38       52.91      4.83 o
  -2   9  11      414.17      393.21     10.61 o
  -1   9  11       22.51        9.45      4.16 o
   0   9  11      109.29      115.87      6.42 o
   1   9  11      133.34      131.46      7.13 o
   2   9  11        7.81        2.67      5.25 o
   3   9  11        0.91        6.97      5.26 o
   4   9  11        4.63       -0.62      5.22 o
   5   9  11       29.36       18.56      7.99 o
   6   9  11       73.15       55.63     11.72 o
 -11  10  11        2.58       16.58     16.58 o
 -10  10  11       24.62       49.67     11.55 o
  -9  10  11       42.77       54.91      9.85 o
  -8  10  11        9.10       16.27      6.15 o
  -7  10  11       73.12       72.55      6.99 o
  -6  10  11        0.28        6.22      4.59 o
  -5  10  11      297.90      287.53     11.27 o
  -4  10  11       71.59       58.45      6.46 o
  -3  10  11       10.87        8.63      4.72 o
  -2  10  11        0.01        2.60      4.91 o
  -1  10  11       63.45       61.64      5.69 o
   0  10  11      135.76      128.06      6.80 o
   1  10  11       85.11       71.66      5.35 o
   2  10  11       65.18       70.85      8.96 o
   3  10  11       14.05        4.87      7.18 o
   4  10  11       23.68       20.45      6.13 o
   5  10  11       20.99       21.27      7.67 o
   6  10  11       36.23       27.70     11.56 o
 -11  11  11       52.24       67.93     17.55 o
 -10  11  11       48.75       50.38     15.28 o
  -9  11  11       22.46       46.60     10.36 o
  -8  11  11       41.63       32.17      6.41 o
  -7  11  11        5.67        3.48      5.17 o
  -6  11  11       25.10       10.37      6.04 o
  -5  11  11       82.75       83.78      7.91 o
  -4  11  11       10.06        9.91      6.09 o
  -3  11  11      109.57      116.67      7.45 o
  -2  11  11      149.58      139.81      7.62 o
  -1  11  11      535.56      481.90     11.49 o
   0  11  11        0.03       -1.42      4.59 o
   1  11  11       28.20       26.59      6.70 o
   2  11  11        2.05       -5.91      5.91 o
   3  11  11       99.46      113.19      9.26 o
   4  11  11       22.89       13.83      6.73 o
   5  11  11        6.07        3.33      6.44 o
   6  11  11       51.55       49.94     12.75 o
  -9  12  11        5.06        5.11     11.29 o
  -8  12  11        2.96       -5.77     10.41 o
  -7  12  11        2.48        1.38      5.55 o
  -6  12  11       19.92       20.21      6.56 o
  -5  12  11      205.35      218.95     12.06 o
  -4  12  11       28.99       31.68      6.52 o
  -3  12  11        6.85        3.94      4.64 o
  -2  12  11      156.56      145.50      8.23 o
  -1  12  11      222.64      225.08     14.06 o
   0  12  11        2.82       -0.08      4.22 o
   1  12  11        8.22       -0.33      5.73 o
   2  12  11       23.73       18.29      6.54 o
   3  12  11      102.17      116.84     10.04 o
   4  12  11        4.09       -6.34      6.34 o
   5  12  11       22.68        4.17      7.90 o
  -8  13  11       57.24       51.53     15.60 o
  -7  13  11        1.84        1.98     10.10 o
  -6  13  11       60.58       63.86      7.95 o
  -5  13  11        2.89       19.33      5.98 o
  -4  13  11      101.15      112.33      8.88 o
  -3  13  11        5.19       -2.44      4.72 o
  -2  13  11        2.40        7.68      4.64 o
  -1  13  11      160.39      143.67     12.90 o
   0  13  11      161.40      173.07      8.59 o
   1  13  11       82.83       72.14      8.39 o
   2  13  11       66.24       60.09      7.86 o
   3  13  11        5.50        1.40      6.37 o
   4  13  11       57.95       61.59      9.07 o
   5  13  11        4.40       -4.58     12.25 o
  -8  14  11        7.10        2.28     15.93 o
  -7  14  11       31.94       35.92     11.82 o
  -6  14  11        1.32       -0.58      7.43 o
  -5  14  11       14.01       12.26      6.33 o
  -4  14  11       13.20       19.70      6.20 o
  -3  14  11       15.96       13.39      5.49 o
  -2  14  11      140.19      131.42      8.29 o
  -1  14  11       45.82       44.82      5.84 o
   0  14  11        6.54       10.79      5.02 o
   1  14  11       10.12       -6.13      7.55 o
   2  14  11        0.95       -4.86      7.01 o
   3  14  11       52.40       67.06      8.89 o
   4  14  11       20.29       25.88      7.50 o
   5  14  11        7.81       -8.98      8.98 o
  -7  15  11        7.14       12.84     21.94 o
  -6  15  11       35.26       49.13     12.28 o
  -5  15  11        2.35        5.69      7.79 o
  -4  15  11       47.71       64.68      6.96 o
  -3  15  11        5.09       14.95      5.62 o
  -2  15  11        5.75        3.88      4.92 o
  -1  15  11        8.73        4.14      4.11 o
   0  15  11        4.66        4.92      6.85 o
   1  15  11        4.91       11.53      7.42 o
   2  15  11       12.99        5.22      6.29 o
   3  15  11       67.18       95.60     10.40 o
   4  15  11       10.85        7.29     10.55 o
   5  15  11        5.57        1.97     13.20 o
  -6  16  11        0.46        6.13     11.15 o
  -5  16  11       60.65       79.10     13.32 o
  -4  16  11       15.11       21.67      5.99 o
  -3  16  11       15.60       33.42      6.62 o
  -2  16  11        0.46        5.48      4.78 o
  -1  16  11       34.71       48.76      8.55 o
   0  16  11       20.47       19.20      7.39 o
   1  16  11        6.13       -0.78      6.29 o
   2  16  11        0.03       -7.94      7.94 o
   3  16  11        0.15       -6.47      6.47 o
   4  16  11        3.48       -9.68      9.68 o
  -5  17  11       37.23       61.43     18.85 o
  -4  17  11       19.38       25.61     10.02 o
  -3  17  11       76.47       77.47      7.49 o
  -2  17  11       30.46       37.90      5.57 o
  -1  17  11        0.90       -4.21      5.83 o
   0  17  11        5.61        0.48      8.77 o
   1  17  11        7.95       -5.22      8.31 o
   2  17  11        8.36       -4.78     10.27 o
   3  17  11        4.32        7.80     18.53 o
  -4  18  11        1.57        5.20     18.36 o
  -3  18  11        4.37       -5.39     16.09 o
  -2  18  11        7.32       19.31      8.95 o
  -1  18  11       15.28       24.31     13.93 o
   0  18  11       12.53       17.74     10.64 o
   1  18  11        8.85        1.44      8.82 o
   2  18  11       12.48       -5.85     14.63 o
  -4  19  11        0.76      -10.73     10.73 o
  -3  19  11        1.07       -6.84     11.70 o
  -2  19  11        4.06       -7.48     10.08 o
   0  19  11       26.15       34.45     17.88 o
   1  19  11       23.54       29.58     21.45 o
 -12   0  12       44.55       76.06     21.45 o
 -10   0  12      135.30      157.79     19.18 o
  -8   0  12      123.20       93.24     10.30 o
  -6   0  12      602.39      512.24     15.89 o
  -4   0  12     2845.79     2528.41     64.05 o
  -2   0  12     1591.78     1456.52     22.30 o
   0   0  12      262.40      258.61      7.49 o
   2   0  12      814.91      781.36     16.32 o
   4   0  12       15.53       18.43      6.55 o
   6   0  12      201.05      223.32     12.91 o
   8   0  12       77.93       74.73     10.39 o
 -12   1  12        6.47       19.49     12.97 o
 -11   1  12       28.67       44.22      8.82 o
 -10   1  12        3.27       -2.49      5.37 o
  -9   1  12        2.33       -2.45      4.61 o
  -8   1  12        9.65        6.48      4.15 o
  -7   1  12      375.02      348.56      9.85 o
  -6   1  12        1.95       -2.64      3.73 o
  -5   1  12      148.84      128.28      6.50 o
  -4   1  12      330.47      311.17      8.28 o
  -3   1  12      111.81       95.09      5.38 o
  -2   1  12       18.08       23.20      2.99 o
  -1   1  12        0.89       -0.93      2.32 o
   0   1  12      572.31      588.69      7.82 o
   1   1  12      111.16      105.48      3.92 o
   2   1  12       50.85       64.98      4.71 o
   3   1  12       93.59       95.65      6.07 o
   4   1  12       41.47       35.86      4.75 o
   5   1  12        1.02       -5.22      5.22 o
   6   1  12       14.97       15.65      5.08 o
   7   1  12       24.66       29.05      8.48 o
   8   1  12        8.95       -5.88      5.88 o
 -12   2  12       56.09      100.11     23.08 o
 -11   2  12        1.62       11.16      7.74 o
 -10   2  12       41.88       47.11      7.01 o
  -9   2  12        7.54       -0.27      4.82 o
  -8   2  12       94.34       93.65      6.80 o
  -7   2  12       31.03       20.86      4.48 o
  -6   2  12       37.53       30.86      4.76 o
  -5   2  12      181.41      163.03      7.19 o
  -4   2  12       30.09       44.56      4.27 o
  -3   2  12      188.81      168.78      5.97 o
  -2   2  12      543.99      538.23      8.16 o
  -1   2  12      139.71      122.35      4.43 o
   0   2  12      364.71      362.25      6.15 o
   1   2  12      553.25      561.25      8.07 o
   2   2  12        8.04       13.81      3.30 o
   3   2  12        0.79        6.91      3.76 o
   4   2  12      103.56       96.22      6.11 o
   5   2  12        1.06       -5.43      5.43 o
   6   2  12       14.97        9.91      4.74 o
   7   2  12        0.08       -4.02      5.66 o
   8   2  12        0.74       -7.93      7.93 o
 -12   3  12      207.26      285.38     34.13 o
 -11   3  12       10.35       19.21      6.22 o
 -10   3  12        7.07       14.56      6.26 o
  -9   3  12        0.41       -4.29      4.86 o
  -8   3  12        5.45        4.32      4.68 o
  -7   3  12      108.22       83.06      6.49 o
  -6   3  12        7.13       -1.95      3.77 o
  -5   3  12        6.96        6.97      4.39 o
  -4   3  12     1606.92     1596.31     20.65 o
  -3   3  12        9.92       -3.09      3.09 o
  -2   3  12      826.36      785.93     10.35 o
  -1   3  12      108.38       93.67      4.06 o
   0   3  12      215.58      197.58      4.91 o
   1   3  12       15.44       35.82      2.89 o
   2   3  12     1086.20     1059.48     14.30 o
   3   3  12      247.16      235.57      6.53 o
   4   3  12        2.37       -2.92      3.54 o
   5   3  12       87.04       82.03      5.73 o
   6   3  12       44.47       47.08      5.37 o
   7   3  12        3.71       -6.07      6.07 o
   8   3  12       17.30       11.70     12.03 o
 -12   4  12        9.13       41.28     20.48 o
 -11   4  12        3.99       18.56      6.14 o
 -10   4  12        7.29       13.58      5.85 o
  -9   4  12        0.03        6.99      5.29 o
  -8   4  12      113.62      116.57      8.09 o
  -7   4  12        5.62        4.56      3.78 o
  -6   4  12      173.61      172.66      7.30 o
  -5   4  12      235.33      206.60      7.48 o
  -4   4  12      857.45      870.63     13.98 o
  -3   4  12       37.61       27.99      3.66 o
  -2   4  12        9.93        5.63      3.35 o
  -1   4  12        0.71       -2.27      2.27 o
   0   4  12      357.12      340.49      5.83 o
   1   4  12       68.94       64.22      4.05 o
   2   4  12      104.52       99.38      4.65 o
   3   4  12      100.43      116.85      5.10 o
   4   4  12       21.39       22.80      3.79 o
   5   4  12        2.43       -4.08      4.08 o
   6   4  12       43.21       42.94      7.03 o
   7   4  12        4.32       -6.32      8.12 o
 -11   5  12       34.26       62.33      9.20 o
 -10   5  12        0.77       13.31      6.36 o
  -9   5  12      265.03      246.43     11.22 o
  -8   5  12       47.90       37.36      5.77 o
  -7   5  12       18.46       29.54      7.28 o
  -6   5  12       13.60       16.37      5.39 o
  -5   5  12      258.74      228.46      8.09 o
  -4   5  12      142.97      158.02      6.82 o
  -3   5  12       18.80       27.51      3.66 o
  -2   5  12      103.95      124.01      5.10 o
  -1   5  12       60.20       62.48      3.35 o
   0   5  12      491.59      511.85      8.22 o
   1   5  12       34.11       27.32      3.36 o
   2   5  12       12.53        2.06      2.80 o
   3   5  12      413.45      409.45      7.75 o
   4   5  12      174.43      184.24     14.77 o
   5   5  12       55.51       47.12      6.89 o
   6   5  12        3.53        1.52      8.70 o
   7   5  12        0.76        5.04     16.25 o
 -11   6  12       42.89       68.60     12.65 o
 -10   6  12        1.30        8.15      6.69 o
  -9   6  12       58.24       59.46      7.68 o
  -8   6  12        0.05       -0.80      4.79 o
  -7   6  12       22.05       17.08      5.18 o
  -6   6  12       49.08       36.75      5.85 o
  -5   6  12      218.98      204.21      8.56 o
  -4   6  12     1128.05     1074.85     16.17 o
  -3   6  12       38.70       34.73      3.83 o
  -2   6  12        0.73       -3.11      3.11 o
  -1   6  12       29.73        9.64      2.56 o
   0   6  12        0.15       -1.91      1.91 o
   1   6  12      212.33      196.37      5.93 o
   2   6  12       98.51       96.75      4.43 o
   3   6  12       17.50       19.18      4.62 o
   4   6  12      173.56      183.99      8.48 o
   5   6  12        2.98        3.17      8.62 o
   6   6  12       21.06        1.24      9.16 o
   7   6  12       40.92       60.54     11.59 o
 -11   7  12       50.12       73.32     23.73 o
 -10   7  12        0.32       10.51      7.97 o
  -9   7  12      169.56      176.15     10.33 o
  -8   7  12       49.06       49.22      6.71 o
  -7   7  12      192.44      202.17      9.72 o
  -6   7  12       22.84       21.62      5.35 o
  -5   7  12      105.37      102.25      6.93 o
  -4   7  12       49.34       74.19      6.93 o
  -3   7  12        4.51        1.68      3.90 o
  -2   7  12        3.32       -1.42      3.32 o
  -1   7  12      224.34      212.24      8.52 o
   0   7  12      125.62      114.03      6.48 o
   1   7  12       37.70       31.17      5.46 o
   2   7  12      160.00      146.53      6.65 o
   3   7  12        0.41       -0.95      3.54 o
   4   7  12        0.95       11.04      8.43 o
   5   7  12       69.39       69.00     11.48 o
   6   7  12        0.00       -5.46     11.86 o
 -11   8  12       15.66       29.58     16.90 o
 -10   8  12       30.07       22.09      7.79 o
  -9   8  12       96.37       95.63      8.31 o
  -8   8  12        0.32        2.91      5.56 o
  -7   8  12        9.21       14.26      5.69 o
  -6   8  12      324.14      330.14     11.82 o
  -5   8  12       34.19       31.05      5.22 o
  -4   8  12        4.57        7.82      4.62 o
  -3   8  12        0.09       -0.24      3.99 o
  -2   8  12        6.23        3.85      4.12 o
  -1   8  12        6.99        4.55      3.97 o
   0   8  12       11.60       -0.76      4.17 o
   1   8  12        5.83        4.04      3.56 o
   2   8  12       13.04       16.27      3.31 o
   3   8  12       15.97        9.01      6.23 o
   4   8  12       35.69       33.19      7.45 o
   5   8  12       67.40       69.68     12.54 o
   6   8  12        0.10       -0.85     15.76 o
 -11   9  12        6.52       30.88     17.55 o
 -10   9  12       28.65       37.80      9.40 o
  -9   9  12      147.74      138.15      9.04 o
  -8   9  12      206.57      198.43     10.33 o
  -7   9  12       77.81       85.03      7.80 o
  -6   9  12       46.11       57.50      6.40 o
  -5   9  12      312.37      314.33     12.29 o
  -4   9  12      179.58      169.65      9.59 o
  -3   9  12       19.92       31.96      6.02 o
  -2   9  12       99.56      104.70      7.12 o
  -1   9  12        0.14       -3.95      3.95 o
   0   9  12       96.09       81.61      5.88 o
   1   9  12      145.42      133.22      7.18 o
   2   9  12        0.01        0.50      5.49 o
   3   9  12       42.83       36.18      6.99 o
   4   9  12        1.66        2.57      6.08 o
   5   9  12       23.25       15.04     10.83 o
   6   9  12       78.34       82.19     13.88 o
 -11  10  12       19.11       47.78     18.53 o
 -10  10  12       18.35       41.93     18.20 o
  -9  10  12        2.33       13.45      7.78 o
  -8  10  12       45.17       54.08      7.00 o
  -7  10  12        0.47       -4.80      4.80 o
  -6  10  12       87.73       75.01      8.26 o
  -5  10  12        0.63        1.27     10.32 o
  -4  10  12      193.72      173.53     10.16 o
  -3  10  12        8.72       14.82      4.60 o
  -2  10  12       14.41        6.99      6.00 o
  -1  10  12       14.59        9.42      6.05 o
   0  10  12       32.25       31.24      4.84 o
   1  10  12       15.88       23.11      3.98 o
   2  10  12       47.13       47.95      9.62 o
   3  10  12        6.23       13.71      6.27 o
   4  10  12       30.11        9.55      7.13 o
   5  10  12        0.92       -8.24      8.24 o
  -9  11  12       61.14       75.76     14.62 o
  -8  11  12        5.68       -3.42      7.79 o
  -7  11  12       27.37       22.49      7.08 o
  -6  11  12       32.92       38.83      8.30 o
  -5  11  12       56.08       61.76     11.45 o
  -4  11  12       21.99       23.12      6.35 o
  -3  11  12        4.16       -4.99      4.99 o
  -2  11  12      118.06      124.36     12.76 o
  -1  11  12       69.78       74.38      6.18 o
   0  11  12       14.67       24.74      4.89 o
   1  11  12        1.35        3.27      8.59 o
   2  11  12      358.30      425.39     19.52 o
   3  11  12        8.92        8.33      6.71 o
   4  11  12       81.88       88.95     10.04 o
   5  11  12        3.09       -6.26      9.35 o
  -8  12  12       41.78       29.61      9.67 o
  -7  12  12        6.33        5.55      6.05 o
  -6  12  12        0.01        6.15      6.80 o
  -5  12  12      104.04      107.54      8.93 o
  -4  12  12        0.13       10.28      6.41 o
  -3  12  12       61.63       63.25      6.86 o
  -2  12  12       89.05       86.85      7.21 o
  -1  12  12        6.28        9.01      4.35 o
   0  12  12        4.70        6.35      4.96 o
   1  12  12       71.67       66.07      8.11 o
   2  12  12        4.66        8.63      7.49 o
   3  12  12        7.32        4.09      7.58 o
   4  12  12        1.86       -7.28      7.28 o
  -8  13  12        1.32       -2.94     11.29 o
  -7  13  12        0.67       -1.88      6.98 o
  -6  13  12        0.95        0.28      5.97 o
  -5  13  12        0.40        1.59     10.32 o
  -4  13  12       68.55       79.49      8.29 o
  -3  13  12        4.72       13.15      8.82 o
  -2  13  12      226.63      238.84     10.31 o
  -1  13  12       66.77       66.07      6.12 o
   0  13  12       14.20       27.64      5.20 o
   1  13  12       48.96       58.42      8.32 o
   2  13  12        8.70       14.47      6.87 o
   3  13  12       17.46       20.12      7.65 o
   4  13  12        0.37        3.84      8.16 o
  -7  14  12        8.95       -8.23     15.44 o
  -6  14  12        3.05       -3.43      7.56 o
  -5  14  12        0.54       -5.56      5.56 o
  -4  14  12        0.04        0.40      6.12 o
  -3  14  12       17.13       34.09      6.54 o
  -2  14  12      126.23      136.12      8.66 o
  -1  14  12      201.06      229.94     22.15 o
   0  14  12       25.40       28.95      7.85 o
   1  14  12        1.60       -2.14      6.79 o
   2  14  12       16.34       17.86      7.83 o
   3  14  12       29.05       40.43      9.32 o
   4  14  12        1.23       10.71     15.11 o
  -6  15  12        2.86        5.85     10.80 o
  -5  15  12       19.23       16.80      7.09 o
  -4  15  12        3.11       10.79      9.05 o
  -3  15  12        1.01        0.33      6.83 o
  -2  15  12        0.47       17.60      5.87 o
  -1  15  12      102.17      120.61      8.11 o
   0  15  12        1.28       -2.32      5.95 o
   1  15  12       21.94       13.95      6.57 o
   2  15  12       18.60       -3.49      8.02 o
   3  15  12       32.61       33.73      9.34 o
   4  15  12       39.42       28.83     14.63 o
  -6  16  12        4.74       21.13     16.58 o
  -5  16  12        9.17       22.58     11.94 o
  -4  16  12       23.39       36.56      8.00 o
  -3  16  12        7.50        8.86      6.02 o
  -2  16  12        0.12       -4.13      4.13 o
  -1  16  12        9.63        7.90      8.07 o
   0  16  12        4.00        2.46      6.93 o
   1  16  12        0.46       -3.76      8.20 o
   2  16  12        4.93       -7.70      7.70 o
   3  16  12        4.04       -4.31      9.89 o
  -5  17  12        0.47        9.43     13.98 o
  -4  17  12        2.80        5.85     11.70 o
  -3  17  12        9.17       -1.16     10.84 o
  -2  17  12        7.94       13.39      5.88 o
  -1  17  12       11.11       17.38      8.15 o
   0  17  12        4.93       -3.75      7.75 o
   1  17  12        5.26       -9.08      9.08 o
  -4  18  12        0.13      -12.03     12.03 o
  -3  18  12       12.68       -4.42     16.74 o
  -2  18  12        0.98       12.68     15.93 o
  -1  18  12      118.99      115.62     14.91 o
   0  18  12        5.52        2.58      8.83 o
   1  18  12        1.68      -18.20     18.20 o
  -1  19  12        6.47       26.65     17.23 o
 -11   0  13        3.88       23.96      9.98 o
  -9   0  13       79.80       69.01     10.10 o
  -7   0  13      143.53      125.10      9.95 o
  -5   0  13      377.46      359.49     13.48 o
  -3   0  13       91.17       82.67      7.87 o
  -1   0  13       62.88       61.33      5.52 o
   1   0  13      117.60      121.69      7.50 o
   3   0  13      593.16      598.39     26.16 o
   5   0  13       44.07       43.59      8.04 o
   7   0  13       42.54       50.88      8.98 o
 -12   1  13        4.89       36.18     14.47 o
 -11   1  13        3.37       14.13      6.79 o
 -10   1  13        2.93        4.54      6.22 o
  -9   1  13       33.77       19.00      4.97 o
  -8   1  13       19.48       14.06      5.11 o
  -7   1  13       41.98       24.24      4.80 o
  -6   1  13       72.03       60.52      5.76 o
  -5   1  13       60.86       75.99      5.52 o
  -4   1  13      489.32      481.86     10.04 o
  -3   1  13        0.02       -3.57      3.57 o
  -2   1  13      538.79      509.99      8.97 o
  -1   1  13        7.35       -2.62      2.62 o
   0   1  13       34.97       48.93      3.84 o
   1   1  13      113.10      123.07      5.32 o
   2   1  13      120.25      126.84      6.72 o
   3   1  13       14.87       27.94      6.15 o
   4   1  13       12.04       -1.12      4.20 o
   5   1  13       36.31       35.88      5.39 o
   6   1  13        0.01       -4.48      4.48 o
   7   1  13        0.12        0.14      6.46 o
   8   1  13        1.16       -4.23     10.73 o
 -12   2  13        1.13       40.54     14.70 o
 -11   2  13       74.08       95.45      9.95 o
 -10   2  13       27.34       35.84      7.21 o
  -9   2  13       19.84        9.03      5.35 o
  -8   2  13        2.35        0.20      4.85 o
  -7   2  13       20.01        7.68      5.52 o
  -6   2  13        2.82       -2.72      3.81 o
  -5   2  13      301.77      254.60      8.02 o
  -4   2  13      390.14      374.69      9.00 o
  -3   2  13       15.37       -0.18      3.80 o
  -2   2  13      482.83      477.61      8.14 o
  -1   2  13      106.08       89.75      4.56 o
   0   2  13      531.77      526.74      9.35 o
   1   2  13      373.76      356.87      8.87 o
   2   2  13       25.32       30.44      4.05 o
   3   2  13       37.98       42.62      4.91 o
   4   2  13       61.17       67.24      5.67 o
   5   2  13       84.07       86.86      6.51 o
   6   2  13        0.01       -4.49      4.49 o
   7   2  13       49.42       54.55      8.23 o
 -11   3  13        0.50       13.51      6.15 o
 -10   3  13       20.86       25.80      6.73 o
  -9   3  13        1.47       -5.26      5.26 o
  -8   3  13       11.83        4.60      4.37 o
  -7   3  13      106.54       95.52      6.67 o
  -6   3  13       18.97       13.46      4.35 o
  -5   3  13        0.86       -3.23      3.65 o
  -4   3  13       37.03       38.10      4.95 o
  -3   3  13       15.71       11.79      3.38 o
  -2   3  13      410.24      399.25      8.05 o
  -1   3  13       27.09       23.00      3.50 o
   0   3  13      111.03      107.92      5.19 o
   1   3  13       80.57       82.16      4.83 o
   2   3  13       20.03       22.97      3.64 o
   3   3  13       48.54       50.70      4.94 o
   4   3  13      115.63       98.27      6.09 o
   5   3  13        8.00        2.50      6.85 o
   6   3  13        0.28       -5.78      5.78 o
   7   3  13       10.76       -8.29      8.29 o
 -11   4  13       62.52       95.55      9.18 o
 -10   4  13      111.65      125.96      9.22 o
  -9   4  13       27.82       25.97      6.90 o
  -8   4  13       39.35       41.79      6.27 o
  -7   4  13       39.23       37.76      5.31 o
  -6   4  13      157.00      151.63      7.87 o
  -5   4  13      194.77      177.48      7.66 o
  -4   4  13      157.95      142.39      6.60 o
  -3   4  13      843.94      816.17     13.97 o
  -2   4  13      537.21      495.46      9.80 o
  -1   4  13        7.60        2.11      4.07 o
   0   4  13      641.61      605.58     11.49 o
   1   4  13      106.24      106.28      5.10 o
   2   4  13      241.39      259.73      7.03 o
   3   4  13        3.89        6.84      3.80 o
   4   4  13       41.68       34.91      4.50 o
   5   4  13        1.77       -5.09      5.34 o
   6   4  13       91.92      102.90     12.45 o
   7   4  13       44.51       44.77     13.16 o
 -11   5  13       53.95       89.56     13.75 o
 -10   5  13       23.62       29.08      6.66 o
  -9   5  13       11.87       15.83      6.40 o
  -8   5  13       17.83       22.74      5.79 o
  -7   5  13       61.64       73.40      7.02 o
  -6   5  13       31.44       23.10      5.32 o
  -5   5  13       87.42       83.03      5.97 o
  -4   5  13        0.13        0.94      3.64 o
  -3   5  13      144.66      123.96      6.16 o
  -2   5  13      308.73      297.13      7.61 o
  -1   5  13        1.39       -3.25      3.25 o
   0   5  13      118.03      112.87      5.37 o
   1   5  13       27.77       25.47      3.57 o
   2   5  13        2.72       -1.21      2.88 o
   3   5  13      180.11      179.75      6.39 o
   4   5  13       19.42       24.42      5.97 o
   5   5  13       82.94       53.20     11.36 o
   6   5  13       11.90       -0.44     12.84 o
 -11   6  13        5.63        0.69     10.04 o
 -10   6  13        9.70       10.05     10.05 o
  -9   6  13        0.03       13.63      6.82 o
  -8   6  13       34.02       36.19      6.94 o
  -7   6  13      168.84      173.48      9.49 o
  -6   6  13        4.29       16.83      5.37 o
  -5   6  13       47.93       50.47      5.95 o
  -4   6  13        5.52       12.67      3.94 o
  -3   6  13       29.14       30.86      4.28 o
  -2   6  13      310.36      295.11      8.96 o
  -1   6  13      109.82       87.35      5.11 o
   0   6  13        1.08       -3.16      3.16 o
   1   6  13       20.44       23.24      3.40 o
   2   6  13        8.42       14.93      3.61 o
   3   6  13       90.33       94.46      6.45 o
   4   6  13        4.41       12.03      9.06 o
   5   6  13        2.94       -8.33      8.33 o
   6   6  13       11.23        5.50      9.91 o
 -11   7  13        0.04       41.28     17.88 o
 -10   7  13        2.12       16.49      7.27 o
  -9   7  13       72.07       77.48      7.54 o
  -8   7  13        8.69       11.99      6.37 o
  -7   7  13        1.61        6.65      5.89 o
  -6   7  13      179.25      169.77      9.21 o
  -5   7  13      250.38      222.01      8.97 o
  -4   7  13      112.28      123.25      7.33 o
  -3   7  13      141.07      122.84      8.27 o
  -2   7  13       71.44       75.60      6.98 o
  -1   7  13        4.58       -1.71      4.13 o
   0   7  13      108.36       93.69      6.43 o
   1   7  13        0.01       -3.69      3.69 o
   2   7  13      186.18      191.23      7.51 o
   3   7  13        1.68        7.21      5.08 o
   4   7  13       62.32       59.25     11.79 o
   5   7  13       97.34      111.03     13.88 o
   6   7  13       11.38       -2.52     10.04 o
 -11   8  13       76.26      137.16     22.75 o
 -10   8  13       19.83       37.21      8.26 o
  -9   8  13        5.13       24.52      6.46 o
  -8   8  13       78.56       91.53      8.63 o
  -7   8  13       51.41       51.42      7.04 o
  -6   8  13        5.66       12.55      5.24 o
  -5   8  13       97.87      107.20      7.79 o
  -4   8  13       83.62       76.28      7.25 o
  -3   8  13      279.08      292.29     11.06 o
  -2   8  13        7.65       11.39      4.52 o
  -1   8  13       22.35        9.53      4.43 o
   0   8  13       55.16       57.29      5.47 o
   1   8  13      144.92      154.23      7.27 o
   2   8  13       17.67       21.83      6.28 o
   3   8  13      197.20      199.77     11.21 o
   4   8  13        1.87        4.90     10.04 o
   5   8  13       45.36       72.66     15.93 o
 -11   9  13       11.70       51.68     19.83 o
 -10   9  13        7.04       14.30     15.60 o
  -9   9  13       14.90       28.03      7.60 o
  -8   9  13        4.92       -6.18      6.18 o
  -7   9  13        6.58       -2.38      6.29 o
  -6   9  13       57.37       56.67      7.25 o
  -5   9  13      128.54       89.68      8.56 o
  -4   9  13       53.73       56.93      7.59 o
  -3   9  13      423.77      442.90     32.00 o
  -2   9  13        2.86       -4.13      4.13 o
  -1   9  13        4.43       -1.79      5.12 o
   0   9  13       10.03        8.61      4.34 o
   1   9  13       23.34       31.09      5.16 o
   2   9  13       15.82       19.67      6.26 o
   3   9  13      137.87      157.69     10.59 o
   4   9  13       28.98       22.73     13.81 o
   5   9  13       65.21       66.25     18.04 o
  -9  10  13       34.11       21.15      8.71 o
  -8  10  13        0.76       -1.31      6.09 o
  -7  10  13        7.38        4.55      6.58 o
  -6  10  13       66.64       58.91      7.65 o
  -5  10  13        1.31       13.02      5.80 o
  -4  10  13      299.75      322.76     12.18 o
  -3  10  13        0.28        8.05      5.51 o
  -2  10  13      165.14      191.50      8.76 o
  -1  10  13        1.27       -4.16      4.16 o
   0  10  13      208.64      235.99      8.90 o
   1  10  13       60.13       69.07      8.09 o
   2  10  13        0.36       11.38      6.80 o
   3  10  13       36.31       42.12      8.10 o
   4  10  13       72.56       83.98     16.41 o
   5  10  13        1.30      -10.85     10.85 o
  -8  11  13       36.46       29.00      8.40 o
  -7  11  13        2.36       -0.81      5.99 o
  -6  11  13       23.30       16.99      7.31 o
  -5  11  13       66.34       79.33      8.76 o
  -4  11  13        4.65       18.32      6.60 o
  -3  11  13        8.35       12.39      6.54 o
  -2  11  13       34.34       51.56      6.55 o
  -1  11  13      130.95      135.20      8.00 o
   0  11  13       22.81       28.38      5.06 o
   1  11  13       95.90      111.94      9.30 o
   2  11  13        2.32       13.35      7.31 o
   3  11  13       31.43       43.88      8.02 o
   4  11  13        2.97        3.18     11.17 o
  -8  12  13       13.54        7.96      8.06 o
  -7  12  13       14.73        9.43      6.32 o
  -6  12  13       15.56       21.51      6.96 o
  -5  12  13        1.98        9.93      5.72 o
  -4  12  13       35.62       45.72      8.59 o
  -3  12  13        1.55        6.52      4.96 o
  -2  12  13       15.28       23.69      6.22 o
  -1  12  13        0.58        4.13      4.58 o
   0  12  13       86.00       94.56      7.45 o
   1  12  13        2.65        8.21      6.40 o
   2  12  13       14.79       10.19      7.14 o
   3  12  13        1.81        9.38      6.19 o
   4  12  13       26.04       25.30     12.86 o
  -7  13  13        9.15       10.72      8.56 o
  -6  13  13       10.21       15.86      6.93 o
  -5  13  13       42.17       50.01      7.55 o
  -4  13  13        0.18        3.33      5.98 o
  -3  13  13        9.25       12.40      5.57 o
  -2  13  13       20.34       26.17      6.32 o
  -1  13  13       26.44       14.78      5.03 o
   0  13  13       11.43       15.88      6.82 o
   1  13  13       22.00       17.03      9.30 o
   2  13  13       49.36       57.56      9.43 o
   3  13  13       16.39       38.41      7.90 o
  -7  14  13       32.21       16.25     17.23 o
  -6  14  13        5.58       10.27      7.57 o
  -5  14  13       63.36       59.86      8.54 o
  -4  14  13       11.44       14.81      7.37 o
  -3  14  13       81.94       96.87      8.33 o
  -2  14  13       90.71       92.23      7.70 o
  -1  14  13       14.27       17.41      5.11 o
   0  14  13        8.85       10.13      7.01 o
   1  14  13       19.32       19.92      8.04 o
   2  14  13        5.86       -6.05      6.05 o
   3  14  13        0.60       -4.19      6.96 o
   4  14  13        5.26       -0.65     13.33 o
  -6  15  13        4.09       27.95     15.93 o
  -5  15  13        2.57        9.41      6.78 o
  -4  15  13        6.95       10.09      6.62 o
  -3  15  13       10.82       14.19      5.42 o
  -2  15  13        0.39        7.57      5.47 o
  -1  15  13       37.94       38.55      7.64 o
   0  15  13        4.57        4.31      6.16 o
   1  15  13       13.92        3.77      7.12 o
   2  15  13        5.05       -7.36      7.36 o
   3  15  13       77.16       55.08     35.92 o
  -5  16  13       27.11       33.80     15.93 o
  -4  16  13        0.05        0.85      6.78 o
  -3  16  13        3.87       -2.18      5.39 o
  -2  16  13        0.02       -0.55      5.70 o
  -1  16  13        4.46       16.52      6.95 o
   0  16  13       23.92       20.67      7.73 o
   1  16  13        4.76       -8.55      8.55 o
   2  16  13       16.48       -7.15     17.88 o
  -4  17  13        2.78        6.83     12.03 o
  -3  17  13        0.78        4.95      7.85 o
  -2  17  13       30.66       36.00     12.81 o
  -1  17  13        6.53       -2.76     16.58 o
   0  17  13        4.43        8.29     11.02 o
  -4  18  13        4.44      -11.38     11.38 o
  -3  18  13       16.77       28.28     13.00 o
  -2  18  13        2.25       12.03     12.35 o
  -1  18  13        2.11       13.98     19.50 o
 -12   0  14      420.68      518.10     43.55 o
 -10   0  14      344.31      410.34     19.80 o
  -8   0  14      147.11      146.57     12.79 o
  -6   0  14       82.82       58.14      8.28 o
  -4   0  14      658.13      588.90     18.22 o
  -2   0  14      244.83      234.31     10.58 o
   0   0  14      668.58      596.85     14.94 o
   2   0  14      296.49      321.23     13.88 o
   4   0  14       57.50       47.82      7.96 o
   6   0  14      156.37      203.29     13.93 o
 -12   1  14       12.35       48.75     21.13 o
 -11   1  14       11.99       18.00      7.36 o
 -10   1  14        6.07       18.00      6.33 o
  -9   1  14       41.68       32.87      6.37 o
  -8   1  14        0.62       -4.70      4.70 o
  -7   1  14      630.78      619.06     13.46 o
  -6   1  14        5.54        6.36      4.06 o
  -5   1  14      124.85      111.99      6.60 o
  -4   1  14       96.59       86.38      5.55 o
  -3   1  14       95.87       88.26      5.55 o
  -2   1  14       15.21       18.98      3.90 o
  -1   1  14       51.36       41.49      4.10 o
   0   1  14       52.51       58.40      5.06 o
   1   1  14       64.03       69.15      5.91 o
   2   1  14      135.12      144.23      7.43 o
   3   1  14       39.45       41.06      5.03 o
   4   1  14       36.16       36.76      5.35 o
   5   1  14        6.25       -4.45      4.45 o
   6   1  14       18.85       12.79      7.27 o
   7   1  14        4.81       -6.34      6.34 o
 -12   2  14        6.46       11.38     13.33 o
 -11   2  14       71.23       94.52      9.18 o
 -10   2  14       93.38       98.95      8.67 o
  -9   2  14        0.96       -2.86      5.35 o
  -8   2  14      112.64       79.66      6.64 o
  -7   2  14       35.09       52.98      5.89 o
  -6   2  14       28.59       20.96      4.84 o
  -5   2  14      620.02      573.88     12.11 o
  -4   2  14       72.42       70.77      5.56 o
  -3   2  14      140.28      129.51      6.55 o
  -2   2  14       48.07       43.61      4.56 o
  -1   2  14       80.36       80.18      5.16 o
   0   2  14      216.03      208.20      7.72 o
   1   2  14        5.05       -0.08      3.65 o
   2   2  14       95.14       87.43      6.22 o
   3   2  14      269.33      273.74     10.30 o
   4   2  14       80.68       89.42      6.54 o
   5   2  14       27.57       23.02      5.04 o
   6   2  14        0.27       -5.78      5.78 o
   7   2  14       40.96       42.25     13.33 o
 -11   3  14       34.71       64.81      9.03 o
 -10   3  14        1.02        7.40      6.17 o
  -9   3  14       21.07       20.14      6.94 o
  -8   3  14       73.43       71.32      6.88 o
  -7   3  14      116.99      111.82      7.01 o
  -6   3  14      147.99      146.12      7.42 o
  -5   3  14      163.53      175.21      7.61 o
  -4   3  14       43.16       48.51      5.06 o
  -3   3  14      116.06      111.96      6.10 o
  -2   3  14       45.99       36.10      4.23 o
  -1   3  14       10.62       -3.47      3.72 o
   0   3  14        9.03       11.48      4.00 o
   1   3  14       40.08       28.43      4.15 o
   2   3  14        6.29        1.96      4.04 o
   3   3  14        2.40        7.81      4.29 o
   4   3  14        1.64       -2.25      3.95 o
   5   3  14       29.94       28.34      6.84 o
   6   3  14        0.57       -4.99      7.65 o
   7   3  14        0.64      -12.68     12.68 o
 -11   4  14       27.88       66.95     15.95 o
 -10   4  14       39.16       57.24      7.53 o
  -9   4  14        9.69       11.83      6.05 o
  -8   4  14        1.27       -0.74      6.07 o
  -7   4  14       23.38       37.04      5.68 o
  -6   4  14        8.51       14.85      4.40 o
  -5   4  14      166.71      185.27      7.88 o
  -4   4  14       13.97       15.63      4.01 o
  -3   4  14      266.54      261.84      8.16 o
  -2   4  14        0.24        0.19      3.62 o
  -1   4  14       46.58       52.34      5.13 o
   0   4  14        0.07       -0.87      3.51 o
   1   4  14        8.24        4.26      3.30 o
   2   4  14      153.71      159.36      7.40 o
   3   4  14      214.60      236.12      8.15 o
   4   4  14       82.29       76.18     10.07 o
   5   4  14       42.90       39.01     13.33 o
   6   4  14       23.80       31.06     10.24 o
 -11   5  14        6.19       15.94      8.47 o
 -10   5  14        2.33       12.86      6.24 o
  -9   5  14        0.30       -4.87      4.87 o
  -8   5  14       15.11       13.13      6.38 o
  -7   5  14        6.69        9.67      5.95 o
  -6   5  14      125.03      130.72      7.79 o
  -5   5  14       34.60       28.23      5.08 o
  -4   5  14      194.25      187.82      7.73 o
  -3   5  14      288.94      294.95      8.41 o
  -2   5  14       71.66       67.73      5.35 o
  -1   5  14        5.90        5.88      4.06 o
   0   5  14        0.80        1.39      4.43 o
   1   5  14       45.56       26.24      3.81 o
   2   5  14       69.79       56.47      4.72 o
   3   5  14        9.85        2.71      5.62 o
   4   5  14        4.32       -7.66      8.27 o
   5   5  14        0.57       -2.00      8.58 o
   6   5  14       10.11       -3.61      9.75 o
 -11   6  14       22.57       55.40     11.66 o
 -10   6  14      177.98      198.73     13.56 o
  -9   6  14       11.01       33.65      6.62 o
  -8   6  14      219.63      228.64     11.10 o
  -7   6  14        4.74        9.05      5.31 o
  -6   6  14       57.91       62.93      6.77 o
  -5   6  14      368.00      342.62      9.87 o
  -4   6  14      240.10      265.05     11.87 o
  -3   6  14       67.88       73.34      7.29 o
  -2   6  14        0.06       -3.32      3.32 o
  -1   6  14       29.20       14.40      5.84 o
   0   6  14      638.65      645.18     11.44 o
   1   6  14       70.38       66.71      4.52 o
   2   6  14       76.73       76.60      4.43 o
   3   6  14       59.95       43.35      6.38 o
   4   6  14      137.69      129.80     13.44 o
   5   6  14       71.76       67.31     12.26 o
   6   6  14       59.70       33.80     15.28 o
 -11   7  14       22.10       42.90     14.95 o
 -10   7  14       54.58       95.84      9.11 o
  -9   7  14       92.04      125.12     10.72 o
  -8   7  14       28.50       44.31      7.30 o
  -7   7  14       53.01       58.57      7.09 o
  -6   7  14        0.81        1.53      4.77 o
  -5   7  14        0.84        4.45      6.55 o
  -4   7  14        3.37        1.17      6.47 o
  -3   7  14        6.04        3.27      5.66 o
  -2   7  14       10.06        3.24      5.08 o
  -1   7  14      195.89      163.71      8.12 o
   0   7  14       15.16        9.99      4.15 o
   1   7  14       31.19       23.31      4.49 o
   2   7  14      121.60      141.60      7.35 o
   3   7  14        5.08       17.82     15.28 o
   4   7  14       56.39       58.58     11.25 o
   5   7  14       18.21       23.22     10.77 o
 -11   8  14       18.05       58.83     21.13 o
 -10   8  14      114.38      126.42     15.50 o
  -9   8  14        1.61       12.45      9.03 o
  -8   8  14        3.28       -2.72      7.00 o
  -7   8  14      101.57      115.92     10.32 o
  -6   8  14       47.87       53.13      7.92 o
  -5   8  14       49.86       45.29      7.82 o
  -4   8  14       88.77      100.35      8.95 o
  -3   8  14       38.44       31.20      6.20 o
  -2   8  14       23.46       19.07      5.64 o
  -1   8  14       89.30       85.83      6.41 o
   0   8  14       89.66       91.70      6.61 o
   1   8  14       55.78       74.46      5.96 o
   2   8  14      497.04      567.32     17.32 o
   3   8  14        0.52       30.54     10.60 o
   4   8  14      166.89      164.35     15.36 o
   5   8  14        7.47       -0.18     10.73 o
  -9   9  14       77.57       80.40      9.53 o
  -8   9  14        4.03       13.71      6.30 o
  -7   9  14       18.16       21.19      7.12 o
  -6   9  14       30.87       27.83      6.99 o
  -5   9  14       19.11       17.43      5.76 o
  -4   9  14        1.89        8.59      5.22 o
  -3   9  14        0.13       -0.73      5.21 o
  -2   9  14        0.82       -5.09      5.09 o
  -1   9  14       30.86       29.73      5.40 o
   0   9  14        7.52        9.65      4.26 o
   1   9  14       59.07       77.83      8.21 o
   2   9  14        0.50       12.61      5.39 o
   3   9  14       27.91       44.39     14.46 o
   4   9  14        5.53        7.02     10.46 o
  -9  10  14        6.90       11.88      9.95 o
  -8  10  14       25.98        8.24      7.47 o
  -7  10  14       94.10       98.08      9.82 o
  -6  10  14        0.48        0.02      5.94 o
  -5  10  14       80.73      107.32     10.57 o
  -4  10  14       76.50       95.70      9.12 o
  -3  10  14       61.22       64.70      8.19 o
  -2  10  14       75.76       83.92      7.23 o
  -1  10  14       11.62       10.17      5.09 o
   0  10  14       66.06       68.41      6.23 o
   1  10  14       51.07       61.95      7.96 o
   2  10  14       27.50       27.92      7.12 o
   3  10  14      103.89      113.37     14.12 o
   4  10  14       18.76       15.08     19.01 o
  -8  11  14        1.25       -5.57      7.79 o
  -7  11  14       11.73       19.51      6.73 o
  -6  11  14       22.74       34.04      7.53 o
  -5  11  14       42.06       59.87      7.99 o
  -4  11  14      113.88      128.93     13.28 o
  -3  11  14       34.06       32.15      6.91 o
  -2  11  14       10.93       13.58      5.67 o
  -1  11  14        4.00        1.18      4.69 o
   0  11  14        2.00        3.51      5.89 o
   1  11  14        2.34        9.91      7.28 o
   2  11  14        5.04       -1.00      7.83 o
   3  11  14       27.43       52.40     12.03 o
  -8  12  14       19.12       27.30     16.25 o
  -7  12  14       64.00       83.56     13.09 o
  -6  12  14       10.81       20.83      7.39 o
  -5  12  14      120.79      106.91      9.98 o
  -4  12  14        3.20        1.00      6.59 o
  -3  12  14      181.59      183.60     10.62 o
  -2  12  14       55.40       64.26      7.42 o
  -1  12  14      183.00      201.44      9.54 o
   0  12  14       13.60        5.41      6.49 o
   1  12  14       87.06      107.87     10.07 o
   2  12  14        2.12        2.26      6.27 o
   3  12  14      167.57      193.23     15.48 o
  -7  13  14       38.59       43.48      9.05 o
  -6  13  14        0.91        5.96      6.80 o
  -5  13  14        0.38       11.11      6.36 o
  -4  13  14       14.09       11.89      6.68 o
  -3  13  14       12.91       28.39      7.83 o
  -2  13  14       38.04       50.57      6.85 o
  -1  13  14       32.11       25.91      6.51 o
   0  13  14        1.31        5.80      7.15 o
   1  13  14       25.55       27.15      8.77 o
   2  13  14       14.25       -0.57      7.34 o
   3  13  14        4.76       22.10     17.88 o
  -6  14  14       15.73       23.03      7.51 o
  -5  14  14       21.36       33.78     11.31 o
  -4  14  14       14.35       29.14     10.13 o
  -3  14  14       15.36       13.86      7.32 o
  -2  14  14       33.07       40.43      6.22 o
  -1  14  14       38.54       36.45      7.20 o
   0  14  14       20.51       19.01      7.97 o
   1  14  14       75.39       64.58     10.86 o
   2  14  14       23.64       22.82     12.85 o
   3  14  14       17.29        4.23     18.20 o
  -6  15  14       14.26       13.33     15.60 o
  -5  15  14       50.95       59.06      9.56 o
  -4  15  14       46.49       57.40      8.58 o
  -3  15  14        0.18       -0.95      6.02 o
  -2  15  14       80.91       72.29      7.30 o
  -1  15  14        1.52       -5.45      5.69 o
   0  15  14       41.95       35.09      7.92 o
   1  15  14        2.65       -2.88      7.88 o
   2  15  14        2.67       -4.62     13.65 o
  -5  16  14        0.47        1.63     11.05 o
  -4  16  14        0.15       -4.10     10.77 o
  -3  16  14       12.10        9.54      7.17 o
  -2  16  14       19.24       15.63      7.06 o
  -1  16  14       53.25       65.20      9.05 o
   0  16  14       21.02       23.22     14.33 o
   1  16  14        0.13       -7.80     11.38 o
  -4  17  14       13.29        6.83     16.25 o
  -3  17  14       21.64       25.14     12.16 o
  -2  17  14       13.22       10.93     14.63 o
  -1  17  14        8.97       -7.15     13.33 o
 -11   0  15        9.60       28.64     13.28 o
  -9   0  15       15.29       -3.05     12.75 o
  -7   0  15       77.94       86.26     15.12 o
  -5   0  15      170.19      181.96     12.63 o
  -3   0  15      189.88      207.97     11.15 o
  -1   0  15       29.42       27.44      6.28 o
   1   0  15      184.46      166.03     11.40 o
   3   0  15       11.57       15.03      7.18 o
   5   0  15        1.76       -6.40      6.40 o
 -11   1  15       11.17       21.53      7.27 o
 -10   1  15        0.72        4.46      5.70 o
  -9   1  15        6.57        4.96      5.33 o
  -8   1  15       27.33       20.33      5.18 o
  -7   1  15        3.93        0.20      4.69 o
  -6   1  15        6.33        3.61      4.46 o
  -5   1  15       87.15       90.40      6.39 o
  -4   1  15      370.30      356.80      9.83 o
  -3   1  15      169.78      149.16      7.09 o
  -2   1  15       74.74       73.12      5.40 o
  -1   1  15      124.28      114.14      6.58 o
   0   1  15      101.75       99.45      6.90 o
   1   1  15        0.04       -2.29      4.45 o
   2   1  15       82.19       81.29      6.90 o
   3   1  15       91.36      101.94      6.88 o
   4   1  15       61.33       59.87      6.10 o
   5   1  15        0.61        2.28      5.96 o
   6   1  15        1.77       -5.72      5.72 o
 -11   2  15      111.83      137.01     15.67 o
 -10   2  15       25.90       28.72      8.40 o
  -9   2  15       51.60       55.57      6.85 o
  -8   2  15       59.27       54.46      6.64 o
  -7   2  15        9.63        1.94      4.77 o
  -6   2  15       93.11       78.99      6.42 o
  -5   2  15      146.97      154.96      7.86 o
  -4   2  15        0.24        6.36      4.32 o
  -3   2  15       34.01       32.79      4.63 o
  -2   2  15       13.70        5.52      4.53 o
  -1   2  15      325.68      334.87     10.59 o
   0   2  15        2.73        3.12      4.43 o
   1   2  15      187.11      208.66      8.98 o
   2   2  15       48.21       62.83      7.32 o
   3   2  15       48.70       59.60      6.07 o
   4   2  15        2.20       -4.39      4.39 o
   5   2  15       15.68        3.58      6.65 o
   6   2  15        7.40       -3.31      9.59 o
 -11   3  15       29.51       51.14     22.93 o
 -10   3  15        0.00       12.45      6.39 o
  -9   3  15        0.36       -3.42      4.91 o
  -8   3  15       39.88       34.52      6.39 o
  -7   3  15       47.25       54.30      6.28 o
  -6   3  15       17.47       19.41      4.96 o
  -5   3  15       30.35       41.75      5.20 o
  -4   3  15        2.81        1.08      3.96 o
  -3   3  15        8.18        6.16      4.26 o
  -2   3  15       56.93       39.98      5.47 o
  -1   3  15      243.52      239.95      8.84 o
   0   3  15       78.21       80.90      7.25 o
   1   3  15        0.15       -4.22      4.22 o
   2   3  15        0.08       -4.14      4.14 o
   3   3  15        1.97        8.29      5.07 o
   4   3  15        7.98       -1.97      6.22 o
   5   3  15        1.69       -8.03      8.03 o
   6   3  15        1.88      -11.38     11.38 o
 -11   4  15       12.40       28.18      9.69 o
 -10   4  15       66.53       85.53      9.29 o
  -9   4  15       10.53        7.25      5.52 o
  -8   4  15       85.80       83.36      8.01 o
  -7   4  15       16.39       26.22      5.66 o
  -6   4  15      367.75      368.44     10.77 o
  -5   4  15       89.62       91.48      6.61 o
  -4   4  15      148.15      139.91      7.14 o
  -3   4  15        0.00        0.46      4.01 o
  -2   4  15        0.80       -4.33      4.33 o
  -1   4  15       95.54       99.56      6.73 o
   0   4  15       19.06       14.69      4.41 o
   1   4  15       25.30       18.00      4.92 o
   2   4  15        0.25       -3.45     10.04 o
   3   4  15        3.56        8.17      4.19 o
   4   4  15        1.98       -0.15      5.80 o
   5   4  15       25.57        6.58     10.18 o
 -11   5  15       39.49       62.58     12.45 o
 -10   5  15        5.45       16.42      9.25 o
  -9   5  15       14.70        2.53      5.93 o
  -8   5  15       49.92       58.37      6.76 o
  -7   5  15       21.85       39.26      7.10 o
  -6   5  15       35.22       43.51      5.75 o
  -5   5  15       67.97       83.75      6.34 o
  -4   5  15        0.45       -0.21      4.75 o
  -3   5  15        0.25        1.26      4.43 o
  -2   5  15        8.47        2.46      4.11 o
  -1   5  15       54.75       41.95      5.37 o
   0   5  15       19.97       18.45      5.26 o
   1   5  15       40.03       38.41      4.71 o
   2   5  15       59.89       52.63      6.71 o
   3   5  15        5.95        9.48      8.98 o
   4   5  15       23.65       14.63     19.83 o
   5   5  15        6.71        0.37      9.49 o
 -11   6  15       14.94       52.82     13.08 o
 -10   6  15       34.47       44.69      8.33 o
  -9   6  15        0.25        2.76      5.80 o
  -8   6  15       37.43       53.64      7.48 o
  -7   6  15       58.97       73.28      8.05 o
  -6   6  15       26.30       44.64      8.18 o
  -5   6  15       58.44       67.74      6.76 o
  -4   6  15       23.56       32.29      5.68 o
  -3   6  15      126.65      117.01      7.25 o
  -2   6  15       20.77        8.79      4.28 o
  -1   6  15       30.16       17.14      5.26 o
   0   6  15       25.09       31.61      4.98 o
   1   6  15      148.43      155.48      6.35 o
   2   6  15       18.47       27.81      6.38 o
   3   6  15      343.67      368.87     19.68 o
   4   6  15       16.16       -6.26      9.16 o
   5   6  15        8.96       21.28     10.62 o
 -10   7  15       30.73       31.10     19.01 o
  -9   7  15        5.67        2.91      6.91 o
  -8   7  15        9.04       10.85      6.75 o
  -7   7  15        0.61       13.83      7.58 o
  -6   7  15       98.95      107.21      9.94 o
  -5   7  15       36.13       39.52      7.40 o
  -4   7  15      176.80      174.99     10.59 o
  -3   7  15        7.01        1.10      5.06 o
  -2   7  15        0.04       -0.77      3.89 o
  -1   7  15        0.10       -3.75      4.07 o
   0   7  15       44.76       50.59      6.00 o
   1   7  15        6.00       -0.48      4.70 o
   2   7  15       12.24        2.81      8.26 o
   3   7  15        0.03       16.66     10.30 o
   4   7  15        1.67       23.79     10.64 o
 -10   8  15        0.00       22.48     12.35 o
  -9   8  15        0.55       -5.04      7.77 o
  -8   8  15        7.33        9.48      7.86 o
  -7   8  15      114.79      147.22     11.31 o
  -6   8  15        9.14       21.52      6.20 o
  -5   8  15      179.47      190.48     10.79 o
  -4   8  15        2.06        0.05      6.76 o
  -3   8  15       10.18        6.14      6.53 o
  -2   8  15       15.97       11.52      6.25 o
  -1   8  15       70.22       64.95      6.87 o
   0   8  15        0.33       -2.38      7.30 o
   1   8  15       70.97       96.46      6.87 o
   2   8  15       35.56       22.71      9.75 o
   3   8  15       19.18       18.99     15.60 o
   4   8  15       36.36       38.62     11.61 o
 -10   9  15       34.02       20.48     16.25 o
  -9   9  15       13.57        9.48      7.92 o
  -8   9  15        0.40       -1.69      6.67 o
  -7   9  15       29.44       43.31      7.41 o
  -6   9  15        1.49        8.70      6.25 o
  -5   9  15       32.10       63.27     10.13 o
  -4   9  15        3.74        9.37      6.76 o
  -3   9  15       10.78       26.58      6.91 o
  -2   9  15       56.90       51.84      7.29 o
  -1   9  15        1.67       -4.95      4.95 o
   0   9  15        2.45       -3.64      4.61 o
   1   9  15        4.39        9.47      5.98 o
   2   9  15        0.01        3.44     10.89 o
   3   9  15        1.30       16.30      9.30 o
  -9  10  15       65.79       61.55     14.07 o
  -8  10  15       27.07       26.45      8.42 o
  -7  10  15        0.88        8.73     10.07 o
  -6  10  15       68.43       69.45      9.04 o
  -5  10  15      107.69      150.17     10.77 o
  -4  10  15       79.97       73.64      8.06 o
  -3  10  15       14.56       12.47      6.19 o
  -2  10  15       35.98       40.10      6.81 o
  -1  10  15       33.38       31.24      5.78 o
   0  10  15       72.67       83.43      8.27 o
   1  10  15       92.66      100.40      9.09 o
   2  10  15       66.17       82.06     19.66 o
   3  10  15       91.51      127.00     21.94 o
  -8  11  15       21.50       14.42      9.35 o
  -7  11  15       10.58       -4.06      7.41 o
  -6  11  15       13.69        3.69      6.19 o
  -5  11  15        2.22        4.51      6.62 o
  -4  11  15        8.59       18.84      7.40 o
  -3  11  15       40.23       39.69      7.12 o
  -2  11  15       27.09       24.00      6.49 o
  -1  11  15        1.05       -4.85      4.85 o
   0  11  15        3.07        5.71      6.29 o
   1  11  15        8.78        1.32      5.81 o
   2  11  15        0.56        2.43      8.16 o
  -8  12  15        1.31      -14.63     14.63 o
  -7  12  15        6.19        3.70     12.10 o
  -6  12  15       53.13       49.74      8.95 o
  -5  12  15       49.80       54.90      8.40 o
  -4  12  15       28.10       29.63      7.13 o
  -3  12  15       59.29       82.62      8.93 o
  -2  12  15        2.09        4.20      5.18 o
  -1  12  15        7.94        9.00      6.58 o
   0  12  15        9.17       -5.35      7.34 o
   1  12  15        6.34       -0.02      8.68 o
   2  12  15       21.56       30.56      9.73 o
  -7  13  15        5.93        3.97     12.35 o
  -6  13  15        4.14       -1.31      7.07 o
  -5  13  15       32.15       33.43      9.52 o
  -4  13  15        5.48       12.38      6.86 o
  -3  13  15       10.60       38.00      7.92 o
  -2  13  15        0.01        4.71      6.58 o
  -1  13  15       21.04       11.79      7.69 o
   0  13  15        0.98        7.14      6.70 o
   1  13  15        7.75       -0.37      7.14 o
   2  13  15        0.52      -11.70     11.70 o
  -6  14  15       14.99       31.88     14.63 o
  -5  14  15        0.07        0.38      6.94 o
  -4  14  15       29.31       47.17      9.06 o
  -3  14  15        0.42        8.67      7.20 o
  -2  14  15       15.88       24.77      5.98 o
  -1  14  15       13.61       16.59      7.70 o
   0  14  15        2.31        5.02      7.79 o
   1  14  15       18.71        3.26     17.23 o
   2  14  15        7.92      -15.28     15.28 o
  -6  15  15        2.97        0.00     11.38 o
  -5  15  15        0.99      -10.74     10.74 o
  -4  15  15        0.00        5.04     10.53 o
  -3  15  15        3.06       21.09      8.44 o
  -2  15  15        0.08        8.11     10.46 o
  -1  15  15      109.97      131.66     11.31 o
   0  15  15        1.37        3.54     17.23 o
   1  15  15        0.97       35.10     18.20 o
  -5  16  15       19.05        6.83     15.93 o
  -4  16  15        1.12        9.93     12.17 o
  -3  16  15       22.21       24.87     11.59 o
  -2  16  15       91.60      129.69     26.65 o
 -10   0  16       99.93      124.36     13.30 o
  -8   0  16       38.83       47.49      8.73 o
  -6   0  16      242.33      252.57     13.43 o
  -4   0  16        3.09        3.09      6.88 o
  -2   0  16      528.28      536.43     21.29 o
   0   0  16       86.45      108.62     10.54 o
   2   0  16       51.84       48.62      8.67 o
   4   0  16       39.97       23.60      8.11 o
 -10   1  16        9.38       12.45      6.33 o
  -9   1  16        0.07       -3.57      6.61 o
  -8   1  16       22.74       23.21      5.73 o
  -7   1  16        0.04        1.83      5.03 o
  -6   1  16        0.01       -4.71      4.71 o
  -5   1  16       57.93       68.91      6.25 o
  -4   1  16      150.05      142.99      7.59 o
  -3   1  16      367.50      366.18      9.79 o
  -2   1  16      112.37      117.25      7.32 o
  -1   1  16       27.77       21.43      5.51 o
   0   1  16       46.20       40.35      6.94 o
   1   1  16       68.72       79.38      6.66 o
   2   1  16        0.02        1.05      4.67 o
   3   1  16       37.81       31.93      5.32 o
   4   1  16       10.45        5.15      5.08 o
   5   1  16        2.06       -6.20      6.20 o
   6   1  16        0.00       -9.10      9.10 o
 -11   2  16        2.90       15.60     14.30 o
 -10   2  16       42.17       46.22     10.12 o
  -9   2  16        2.03        5.39      4.84 o
  -8   2  16        0.11        4.73      5.16 o
  -7   2  16       74.34       62.46     11.12 o
  -6   2  16        0.35        1.04      4.62 o
  -5   2  16       54.05       71.79      6.57 o
  -4   2  16      130.47      133.24      7.22 o
  -3   2  16      162.27      163.49      8.46 o
  -2   2  16      242.09      257.79      9.62 o
  -1   2  16       25.79       33.80      6.10 o
   0   2  16        1.48       -4.65      4.65 o
   1   2  16      136.35      179.43      8.80 o
   2   2  16        1.65        9.32      5.49 o
   3   2  16       42.75       54.88      5.98 o
   4   2  16        9.58        6.51      6.66 o
   5   2  16       16.37        6.18      7.35 o
 -11   3  16        0.86       10.08     17.23 o
 -10   3  16       32.71       23.83      8.02 o
  -9   3  16        0.09        3.04      7.59 o
  -8   3  16       34.79       42.36      6.35 o
  -7   3  16        2.05        3.96      4.79 o
  -6   3  16       58.07       55.00      6.16 o
  -5   3  16       38.25       45.69      5.29 o
  -4   3  16        3.97        2.26      5.04 o
  -3   3  16      204.02      198.96      8.72 o
  -2   3  16        0.01       -4.24      4.24 o
  -1   3  16       49.41       54.54      5.74 o
   0   3  16        5.92       -3.31      4.53 o
   1   3  16       42.08       51.25      7.43 o
   2   3  16        7.23       12.34      5.21 o
   3   3  16        7.16        8.51      4.61 o
   4   3  16        0.71       -6.01      6.01 o
   5   3  16       17.01       13.59      9.52 o
 -11   4  16        0.04       10.20     10.76 o
 -10   4  16       19.61       30.80      7.94 o
  -9   4  16       60.83       54.69      8.23 o
  -8   4  16       21.74       22.20      5.27 o
  -7   4  16      223.32      218.87     10.00 o
  -6   4  16       25.52       37.51      5.93 o
  -5   4  16       97.68       97.12      7.34 o
  -4   4  16       68.48       64.31      6.67 o
  -3   4  16       52.51       44.15      6.03 o
  -2   4  16       20.11       13.10      4.72 o
  -1   4  16        5.58       -4.05      4.05 o
   0   4  16        8.42        2.23      4.70 o
   1   4  16        8.59       10.87      5.96 o
   2   4  16       33.65       42.14      5.43 o
   3   4  16      149.00      156.36     12.56 o
   4   4  16        0.01       -8.60      8.60 o
   5   4  16       57.14       61.76     15.93 o
 -11   5  16        6.46       17.55     20.48 o
 -10   5  16        3.54       18.80      9.06 o
  -9   5  16        2.32        6.35      6.64 o
  -8   5  16       32.61       42.31      6.87 o
  -7   5  16       21.45       32.39      6.90 o
  -6   5  16       35.37       38.90      6.37 o
  -5   5  16       52.26       51.69      6.23 o
  -4   5  16        0.94        2.90      4.80 o
  -3   5  16       19.92       21.80      5.24 o
  -2   5  16       49.06       48.33      5.44 o
  -1   5  16      185.84      174.34      8.27 o
   0   5  16       56.25       38.24      5.54 o
   1   5  16        0.22        0.83      4.38 o
   2   5  16       68.97       64.34      7.93 o
   3   5  16        1.95       15.85      9.45 o
   4   5  16       28.78       31.70     10.22 o
 -10   6  16       33.81       51.44     29.90 o
  -9   6  16        3.93       10.88      8.49 o
  -8   6  16      105.84      123.05     10.98 o
  -7   6  16       11.94       29.46      9.89 o
  -6   6  16       40.86       53.39     10.51 o
  -5   6  16      165.87      170.15      9.99 o
  -4   6  16       81.23       95.41      8.30 o
  -3   6  16       35.80       35.50      5.93 o
  -2   6  16       27.95       19.80      4.85 o
  -1   6  16       32.46       31.52      5.16 o
   0   6  16      143.90      145.20      7.54 o
   1   6  16        3.99        4.92      4.22 o
   2   6  16       13.82       18.59     16.09 o
   3   6  16       21.73       29.85     14.14 o
   4   6  16       16.42       27.16     10.85 o
 -10   7  16       19.87       12.84     12.41 o
  -9   7  16       31.49       24.42     10.05 o
  -8   7  16        0.37        0.68      8.77 o
  -7   7  16        5.55       29.18      8.50 o
  -6   7  16        3.28       -0.17      5.51 o
  -5   7  16       14.67       31.29      7.34 o
  -4   7  16        3.86        9.51      6.42 o
  -3   7  16        3.83        2.94      6.15 o
  -2   7  16       45.78       35.11      5.28 o
  -1   7  16        1.68        2.77      5.90 o
   0   7  16       10.81        0.63      5.45 o
   1   7  16       11.37        2.33      6.73 o
   2   7  16        3.98       -2.55      9.26 o
   3   7  16       44.18       44.46     11.15 o
 -10   8  16       68.46       70.90     12.42 o
  -9   8  16       18.09       40.46     10.15 o
  -8   8  16       40.77       42.21     10.23 o
  -7   8  16       20.49       22.39      6.75 o
  -6   8  16       74.02       78.57      8.44 o
  -5   8  16       17.11       26.84      8.59 o
  -4   8  16      215.90      251.30     12.22 o
  -3   8  16        3.28       -2.58      5.83 o
  -2   8  16       19.81       11.22      6.18 o
  -1   8  16        3.45       -4.55      5.07 o
   0   8  16       81.07       90.40      6.89 o
   1   8  16        3.23       -7.57      7.57 o
   2   8  16        5.22       -0.10     10.30 o
   3   8  16        3.84        4.96      8.65 o
  -9   9  16       89.12       73.20     14.81 o
  -8   9  16       30.67       47.65      9.10 o
  -7   9  16       27.35       36.02      9.24 o
  -6   9  16        1.57       -0.11      7.33 o
  -5   9  16        0.00       12.61      7.01 o
  -4   9  16        0.12        7.44      6.26 o
  -3   9  16       20.06        6.16      6.02 o
  -2   9  16        0.13       -5.14      5.14 o
  -1   9  16       42.21       28.84      6.89 o
   0   9  16        1.68        3.44      5.09 o
   1   9  16        8.03       -6.70      9.68 o
   2   9  16        5.56       -6.10      8.40 o
  -9  10  16        1.38        9.18     13.98 o
  -8  10  16       25.43       14.96      9.01 o
  -7  10  16      118.94      145.36     13.72 o
  -6  10  16        0.54        1.77      6.09 o
  -5  10  16        6.61        8.02      6.73 o
  -4  10  16       11.06       18.87      7.42 o
  -3  10  16       36.82       47.09      7.82 o
  -2  10  16       25.50       16.66      6.28 o
  -1  10  16        0.57       -5.52      5.52 o
   0  10  16        8.50        0.24      6.44 o
   1  10  16       48.62       59.06     12.49 o
   2  10  16        5.52        8.83     11.24 o
  -9  11  16       18.42       25.35     17.23 o
  -8  11  16       24.31       15.75      9.58 o
  -7  11  16        3.78       -0.14      6.21 o
  -6  11  16        7.22        3.61      7.24 o
  -5  11  16      121.99      135.67     10.95 o
  -4  11  16        1.67       14.94      6.39 o
  -3  11  16       17.88       29.94      7.08 o
  -2  11  16        0.23        4.17      6.61 o
  -1  11  16        0.07       -1.16      6.66 o
   0  11  16       19.59       32.86      7.04 o
   1  11  16        1.67       -0.05      7.82 o
  -8  12  16        1.35        6.83     16.90 o
  -7  12  16       68.06       73.11     14.90 o
  -6  12  16       19.35       21.11      7.67 o
  -5  12  16       81.28      107.33     10.62 o
  -4  12  16       13.98        9.85      7.02 o
  -3  12  16       58.52       82.76     10.04 o
  -2  12  16        1.44       -0.01      8.02 o
  -1  12  16        3.37       -2.18     11.63 o
   0  12  16        0.38        2.83      7.09 o
   1  12  16        1.81       -4.23     11.38 o
  -7  13  16        1.92        4.45     18.04 o
  -6  13  16        2.45       -7.65     11.24 o
  -5  13  16        5.39        6.83      7.36 o
  -4  13  16        1.89       15.87      9.62 o
  -3  13  16        5.44       10.47      6.66 o
  -2  13  16        1.69       12.16      7.81 o
  -1  13  16       12.02       16.72      6.84 o
   0  13  16       23.37       20.74     21.61 o
   1  13  16        0.90      -15.28     15.28 o
  -6  14  16       26.87       40.36     13.77 o
  -5  14  16       15.52       26.07     11.36 o
  -4  14  16       48.31       47.87     18.52 o
  -3  14  16       10.27       15.72      6.64 o
  -2  14  16       71.78      102.23     12.00 o
  -1  14  16        0.46       10.16     10.07 o
   0  14  16       60.22       55.42     12.17 o
   1  14  16        0.42        6.18     17.55 o
  -5  15  16        1.86       26.65     20.15 o
  -4  15  16        1.84       17.60      9.83 o
  -3  15  16        8.42       27.30     21.78 o
  -1  15  16       10.99       48.10     21.13 o
   0  15  16        0.36       10.73     13.98 o
  -9   0  17        0.45       -5.23      7.72 o
  -7   0  17       16.78       10.93      8.36 o
  -5   0  17      190.53      174.71     11.55 o
  -3   0  17      423.76      470.60     20.35 o
  -1   0  17       72.13       79.87     10.92 o
   1   0  17      134.09      158.41     12.50 o
   3   0  17       52.09       55.81      9.19 o
   5   0  17       20.96       11.05     13.33 o
 -10   1  17       13.00        5.73      7.85 o
  -9   1  17       23.46       15.82      6.26 o
  -8   1  17       26.23       22.31      5.75 o
  -7   1  17       30.10       34.03      5.42 o
  -6   1  17        0.21       -4.53      4.53 o
  -5   1  17        8.00       12.97      7.12 o
  -4   1  17        0.35        7.96      4.77 o
  -3   1  17        2.20       34.78      9.48 o
  -2   1  17       10.11        7.56      5.78 o
  -1   1  17       18.40        4.23      9.38 o
   0   1  17        5.71       -0.92      5.01 o
   1   1  17        8.05       14.84      5.45 o
   2   1  17        2.12       -0.94      4.68 o
   3   1  17        1.99        3.67      4.73 o
   4   1  17        0.77       -4.94      4.94 o
   5   1  17        0.00       -3.13      7.18 o
 -10   2  17       37.01       43.92      8.46 o
  -9   2  17        2.23       -3.28      5.85 o
  -8   2  17       88.07       85.48      8.11 o
  -7   2  17       16.55       17.62      5.42 o
  -6   2  17        0.66       -1.93      6.86 o
  -5   2  17      225.19      228.41     10.07 o
  -4   2  17      191.41      193.52      9.70 o
  -3   2  17      234.33      261.02     10.00 o
  -2   2  17       34.66       43.47      6.71 o
  -1   2  17       37.22       44.54      6.52 o
   0   2  17       84.23       80.64      7.12 o
   1   2  17        0.35        4.39      5.12 o
   2   2  17       35.75       33.80      5.70 o
   3   2  17       38.74       41.90      6.06 o
   4   2  17       10.33       15.43      6.62 o
 -10   3  17        2.39       -2.69     14.23 o
  -9   3  17        4.23        7.85      7.54 o
  -8   3  17       60.95       72.30      7.04 o
  -7   3  17       93.93       89.81      8.22 o
  -6   3  17       11.48        3.30      5.31 o
  -5   3  17      156.44      178.96      9.73 o
  -4   3  17       18.17       31.66      6.42 o
  -3   3  17       28.34       37.87      6.16 o
  -2   3  17      143.45      133.21      7.97 o
  -1   3  17        0.12       -3.23      5.04 o
   0   3  17        1.76        9.04      5.77 o
   1   3  17        8.54       12.08      5.37 o
   2   3  17        0.79        8.47      5.08 o
   3   3  17        0.47       -1.13      9.54 o
   4   3  17       20.08        6.24      9.68 o
 -10   4  17      181.79      176.82     29.90 o
  -9   4  17        1.10       12.43      8.62 o
  -8   4  17       71.93       83.99     10.12 o
  -7   4  17      107.47      113.64      8.67 o
  -6   4  17       62.58       62.98      7.12 o
  -5   4  17        2.59        6.74      5.48 o
  -4   4  17       88.87      113.61      9.93 o
  -3   4  17       26.34       30.77      5.93 o
  -2   4  17       81.83       82.84      6.61 o
  -1   4  17        5.79       -3.96      5.44 o
   0   4  17      135.44      132.50      8.28 o
   1   4  17       17.95        5.30      6.47 o
   2   4  17      195.54      212.58     12.31 o
   3   4  17       58.55       59.75     11.15 o
   4   4  17       15.52       16.25     13.65 o
 -10   5  17        1.20       15.60     19.83 o
  -9   5  17        0.28        8.62      8.47 o
  -8   5  17       40.51       56.98      8.54 o
  -7   5  17        0.41       14.85      7.49 o
  -6   5  17       23.40       29.64      6.75 o
  -5   5  17        1.54        7.02      7.14 o
  -4   5  17        3.47        9.94      7.68 o
  -3   5  17       28.38       23.18      5.64 o
  -2   5  17        0.02       -3.94      3.94 o
  -1   5  17       13.06       15.21      5.51 o
   0   5  17       29.98       24.76      5.67 o
   1   5  17        4.06        9.19      5.02 o
   2   5  17        8.68       14.42      6.77 o
   3   5  17        8.05       11.24      9.36 o
 -10   6  17       67.87      101.08     22.75 o
  -9   6  17        0.01       13.58      9.37 o
  -8   6  17       20.81       31.24      8.13 o
  -7   6  17      113.99      102.87     10.36 o
  -6   6  17       11.44       28.49      7.55 o
  -5   6  17      332.91      375.00     27.72 o
  -4   6  17       11.55        9.03      7.42 o
  -3   6  17       30.07       19.70      5.68 o
  -2   6  17       16.79        7.15      5.40 o
  -1   6  17       23.16       26.02      5.02 o
   0   6  17        9.21       -3.38      7.51 o
   1   6  17       16.91       13.65      6.90 o
   2   6  17       68.92       83.26     12.65 o
   3   6  17        6.29      -11.26     15.44 o
  -9   7  17       23.03       33.12     20.64 o
  -8   7  17       58.59       64.61      9.65 o
  -7   7  17        8.30       14.78      7.69 o
  -6   7  17        7.13       14.44      6.75 o
  -5   7  17       43.60       70.26      8.53 o
  -4   7  17        9.09        8.25      6.15 o
  -3   7  17       62.64       68.97      8.52 o
  -2   7  17        9.33        1.31      4.61 o
  -1   7  17        1.31       -2.93      4.85 o
   0   7  17        3.34       -4.66      5.33 o
   1   7  17        0.05       -8.79     13.00 o
   2   7  17        2.94       -5.05      9.81 o
  -9   8  17        0.02       15.45     15.60 o
  -8   8  17       26.27       35.83     10.28 o
  -7   8  17       29.93       33.62      7.49 o
  -6   8  17        5.05        7.34      8.03 o
  -5   8  17       98.93      104.45      9.95 o
  -4   8  17        0.20       -5.41      6.46 o
  -3   8  17       56.63       75.00     10.20 o
  -2   8  17        0.37       -5.90      5.90 o
  -1   8  17       19.41       24.78      7.65 o
   0   8  17        2.60        5.18      6.66 o
   1   8  17        0.98       -9.60      9.60 o
   2   8  17        7.81       19.68      9.61 o
  -9   9  17       23.14        3.25     18.85 o
  -8   9  17        4.15       38.17     12.17 o
  -7   9  17        1.86        5.81      8.07 o
  -6   9  17       20.72       26.12      7.90 o
  -5   9  17       13.29       24.30      7.44 o
  -4   9  17        2.21        9.45      6.70 o
  -3   9  17        3.60       11.67      6.87 o
  -2   9  17        6.20        1.11      5.67 o
  -1   9  17        0.75       -2.46      6.13 o
   0   9  17        2.08        6.45     11.00 o
   1   9  17        0.70        9.12     11.23 o
  -8  10  17       90.55       94.48     19.83 o
  -7  10  17        1.20       11.99     10.26 o
  -6  10  17       32.81       25.86      8.45 o
  -5  10  17       98.20      112.39     15.09 o
  -4  10  17      142.85      162.57     11.37 o
  -3  10  17       56.00       76.32     10.88 o
  -2  10  17       59.30       58.41     10.88 o
  -1  10  17       26.62       51.69     10.32 o
   0  10  17       91.67      106.67     16.01 o
  -8  11  17       26.19       30.55     20.80 o
  -7  11  17        2.53       22.86     11.59 o
  -6  11  17        3.80        1.91      9.43 o
  -5  11  17       18.63       19.91      8.16 o
  -4  11  17        0.01       30.60      9.85 o
  -3  11  17        0.01       19.64      7.18 o
  -2  11  17       13.96       19.72      6.88 o
  -1  11  17        0.00        7.30      9.31 o
   0  11  17        0.50        9.43     11.70 o
  -7  12  17        9.99        0.98     18.53 o
  -6  12  17       30.59       37.66     12.63 o
  -5  12  17        0.43        9.85      8.44 o
  -4  12  17       18.00       28.57      8.36 o
  -3  12  17        0.04        2.18      6.46 o
  -2  12  17        4.61       33.64      9.77 o
  -1  12  17       84.30      147.24     24.05 o
   0  12  17       35.40       52.65     19.83 o
  -6  13  17        4.92       13.33     19.18 o
  -5  13  17       17.04       59.48     19.18 o
  -4  13  17        6.70       14.52      8.44 o
  -3  13  17       43.25       53.98      9.29 o
  -2  13  17        7.08       62.41     16.90 o
  -1  13  17       55.89       97.11     24.21 o
   0  13  17       12.68       21.78     17.55 o
  -1  14  17        0.02       12.03     12.35 o
 -10   0  18        7.68       54.28     19.18 o
  -8   0  18        0.31        8.34      9.53 o
  -6   0  18       95.80      118.38     11.93 o
  -4   0  18       30.43       40.34     10.92 o
  -2   0  18      309.01      332.89     18.55 o
   0   0  18       27.37       52.08     10.15 o
   2   0  18       59.54       62.33      9.76 o
   4   0  18       15.07       27.30     14.95 o
 -10   1  18        3.71       20.44     11.59 o
  -9   1  18        0.22        8.18      7.42 o
  -8   1  18       56.07       72.88      7.18 o
  -7   1  18        7.89        8.55      4.92 o
  -6   1  18       18.29       13.00      5.40 o
  -5   1  18        0.02        7.21      5.02 o
  -4   1  18        6.59       30.98      7.20 o
  -3   1  18       40.36       65.00      7.61 o
  -2   1  18        4.38        9.18      6.26 o
  -1   1  18       41.50       26.78      6.54 o
   0   1  18       29.46       28.52      6.43 o
   1   1  18       10.16       12.70      5.43 o
   2   1  18        1.76        6.81      5.49 o
   3   1  18        5.50        9.74      6.62 o
   4   1  18        1.23        7.34      8.03 o
 -10   2  18       54.02       49.40     15.60 o
  -9   2  18       14.69       14.96      8.25 o
  -8   2  18       24.96       31.75      7.66 o
  -7   2  18        0.63       -2.20      5.32 o
  -6   2  18      112.62      148.36      9.89 o
  -5   2  18       91.87       94.76      8.42 o
  -4   2  18        1.57       10.28      5.54 o
  -3   2  18        0.01       15.86      6.74 o
  -2   2  18        8.44        9.09      6.94 o
  -1   2  18       34.28       35.52      8.82 o
   0   2  18       16.94       15.84      5.80 o
   1   2  18       34.51       38.87      6.41 o
   2   2  18        0.43       -4.58      5.26 o
   3   2  18       13.41       16.60      7.30 o
   4   2  18        0.19       -3.90     11.38 o
  -9   3  18        0.22       30.70     13.00 o
  -8   3  18        9.86       27.03      7.45 o
  -7   3  18       15.59       15.41      6.66 o
  -6   3  18        1.74        4.24      7.05 o
  -5   3  18       83.86       90.85     10.09 o
  -4   3  18        7.10       17.44      5.77 o
  -3   3  18        1.97        0.45      6.09 o
  -2   3  18       27.98       20.73      6.29 o
  -1   3  18        7.30        4.85      5.93 o
   0   3  18        0.01        2.40      5.14 o
   1   3  18        1.22       -7.79      7.79 o
   2   3  18        0.03        0.64      6.47 o
   3   3  18       24.42       14.44     11.38 o
  -9   4  18        8.56       16.53     12.95 o
  -8   4  18        6.61       14.45      6.64 o
  -7   4  18        3.03        9.93      5.66 o
  -6   4  18        4.69       13.59      6.06 o
  -5   4  18       33.02       61.72      7.52 o
  -4   4  18        2.65       12.66      5.85 o
  -3   4  18       26.02       26.50      6.83 o
  -2   4  18        4.78        2.08      5.19 o
  -1   4  18        2.43       -7.88      7.88 o
   0   4  18        9.41        2.90      5.68 o
   1   4  18       93.39       98.68      8.77 o
   2   4  18       11.13       12.16      9.38 o
   3   4  18        5.16        6.18     11.70 o
  -9   5  18       35.71       52.33     19.83 o
  -8   5  18       12.68        9.39     12.89 o
  -7   5  18        0.37       -1.32      6.01 o
  -6   5  18        6.78       -6.00      6.23 o
  -5   5  18       14.24       10.89      6.39 o
  -4   5  18       22.46       21.96      6.13 o
  -3   5  18       15.59       14.97      5.51 o
  -2   5  18        4.88       -1.34      5.49 o
  -1   5  18       35.75       38.05      6.81 o
   0   5  18       42.14       47.43     10.98 o
   1   5  18        4.67        9.80      7.06 o
   2   5  18        8.71       28.20     10.40 o
  -8   6  18       12.50       26.89     10.52 o
  -7   6  18       11.66       10.45     13.09 o
  -6   6  18       20.12        7.94      7.75 o
  -5   6  18       22.07       27.79      6.29 o
  -4   6  18       26.21       38.54      7.23 o
  -3   6  18        0.56       -2.54      4.99 o
  -2   6  18        7.39       -4.83      5.80 o
  -1   6  18       13.45       18.38      8.21 o
   0   6  18        0.84       -6.50      6.67 o
   1   6  18       57.91       74.11     12.55 o
   2   6  18       18.97       23.73     13.98 o
  -8   7  18        0.42       -3.68      9.85 o
  -7   7  18        0.01        0.92      6.59 o
  -6   7  18        7.93        5.66      6.75 o
  -5   7  18        0.07        0.71      6.61 o
  -4   7  18       18.77       30.38      7.98 o
  -3   7  18       11.19        4.70      7.10 o
  -2   7  18       10.52       18.40      7.65 o
  -1   7  18        6.21       17.10      6.91 o
   0   7  18       11.29       22.23      7.50 o
   1   7  18        1.83       -7.05     10.24 o
  -8   8  18        0.77       -1.30     13.98 o
  -7   8  18        0.29        2.80      9.86 o
  -6   8  18       40.41       42.63      9.81 o
  -5   8  18       16.49       16.42      7.66 o
  -4   8  18        7.72       19.61      7.09 o
  -3   8  18       26.85       33.59      7.92 o
  -2   8  18        6.98       14.94      6.87 o
  -1   8  18       27.14       39.88      8.00 o
   0   8  18       70.51       65.01     12.52 o
  -7   9  18        2.45       -5.17     16.48 o
  -6   9  18        8.39       17.33      7.25 o
  -5   9  18        0.06        8.89      7.44 o
  -4   9  18        0.43       12.94      6.95 o
  -3   9  18       39.43       56.10      8.29 o
  -2   9  18        9.41       14.27      6.26 o
  -1   9  18       56.40       52.54     11.96 o
  -6  10  18        6.41       16.99     13.12 o
  -5  10  18       17.75       21.52      7.66 o
  -4  10  18        8.79       25.91      7.87 o
  -3  10  18        1.73        2.49      6.24 o
  -2  10  18        3.49        5.70      6.80 o
  -5  11  18        0.20       15.04      9.09 o
  -4  11  18       12.99       15.72     15.75 o
  -3  11  18        7.16       20.08      9.08 o
  -2  11  18       91.49      148.86     24.38 o
  -4  12  18        8.84        1.08     14.14 o
  -3  12  18        0.32       24.08     10.34 o
  -2  12  18       48.87       79.31     20.48 o
  -1  12  18       74.01      150.81     26.00 o
  -7   0  19      117.39      108.70     15.23 o
  -5   0  19      132.48      134.25     15.46 o
  -3   0  19      205.73      230.33     23.56 o
  -1   0  19       21.05       11.62     16.25 o
   1   0  19        0.22        4.08     10.40 o
   3   0  19        1.16        3.25     10.73 o
  -9   1  19        0.24       16.90     16.58 o
  -8   1  19        5.72       18.53     15.28 o
  -7   1  19        0.90        4.82      8.77 o
  -6   1  19       13.41       16.03      7.89 o
  -5   1  19        8.36        6.78      7.08 o
  -4   1  19      158.89      194.17     11.71 o
  -3   1  19       92.16      122.83      9.59 o
  -2   1  19        0.76       -2.46      6.90 o
  -1   1  19        0.85        0.75      5.73 o
   0   1  19       55.89       67.43      7.43 o
   1   1  19        1.51       -1.29      5.61 o
   2   1  19       64.20       84.42      8.59 o
   3   1  19        1.10        5.27      8.29 o
  -9   2  19        6.68       -4.55     10.08 o
  -8   2  19        0.36       19.18     12.35 o
  -7   2  19       23.81       26.49      7.65 o
  -6   2  19        0.48        3.72     11.02 o
  -5   2  19      100.64       84.33      9.24 o
  -4   2  19        2.22        9.99      6.81 o
  -3   2  19      315.93      365.55     16.28 o
  -2   2  19        7.68        8.52      6.52 o
  -1   2  19        4.57       -0.90      7.41 o
   0   2  19       26.97       28.24      8.59 o
   1   2  19        3.00        8.93      5.72 o
   2   2  19       14.62       29.31      6.46 o
   3   2  19       33.50       47.78     14.63 o
  -9   3  19        1.20        3.25     11.38 o
  -8   3  19        8.44       27.63     16.25 o
  -7   3  19        2.87        0.19      6.88 o
  -6   3  19        1.87        1.39      6.51 o
  -5   3  19       52.48       73.66      8.72 o
  -4   3  19       75.10       84.50      9.03 o
  -3   3  19       59.61       74.69      8.06 o
  -2   3  19        1.60       -5.43      5.43 o
  -1   3  19       47.96       51.66      7.55 o
   0   3  19        3.82       -6.10      6.10 o
   1   3  19        1.09       -5.13      5.13 o
   2   3  19       32.26       32.38      9.18 o
  -8   4  19        8.92       17.23     16.58 o
  -7   4  19       14.59       14.89      6.44 o
  -6   4  19        8.59        3.27      6.58 o
  -5   4  19        8.25        9.90      6.10 o
  -4   4  19        4.71       11.17      6.87 o
  -3   4  19        0.28       -2.40      6.05 o
  -2   4  19       51.39       50.40      7.33 o
  -1   4  19       22.91       34.04      6.89 o
   0   4  19       48.54       63.20      8.49 o
   1   4  19       11.53       16.74      8.62 o
  -8   5  19        0.00       17.23     16.25 o
  -7   5  19        0.25       -6.59      6.59 o
  -6   5  19        0.10        4.35      8.30 o
  -5   5  19       16.80       14.61      6.62 o
  -4   5  19        0.14        3.14      6.87 o
  -3   5  19       42.36       38.62      6.95 o
  -2   5  19        2.46       -5.96      5.96 o
  -1   5  19       12.11        6.12      6.94 o
   0   5  19        0.84        8.73      5.81 o
   1   5  19        3.39        9.75     13.00 o
  -8   6  19        1.80       18.85     17.55 o
  -7   6  19       66.35       78.20     15.97 o
  -6   6  19       13.23       13.75      7.81 o
  -5   6  19        0.94        1.39      6.19 o
  -4   6  19        0.81       -1.61      5.27 o
  -3   6  19       22.21       28.08     11.07 o
  -2   6  19        0.24        8.84      5.90 o
  -1   6  19        0.02        3.43      5.15 o
   0   6  19        2.79       21.53      7.27 o
  -7   7  19        0.04       13.65     16.58 o
  -6   7  19        7.43       23.86      8.09 o
  -5   7  19        8.39       18.82      9.38 o
  -4   7  19        7.54       21.35      7.95 o
  -3   7  19       40.12       44.00      9.37 o
  -2   7  19       40.05       46.74     14.85 o
  -1   7  19       27.06       30.98      8.73 o
  -7   8  19       22.63       11.38     13.98 o
  -6   8  19        7.82       21.13     17.23 o
  -5   8  19       39.40       44.94      8.92 o
  -4   8  19       11.53       23.62      7.92 o
  -3   8  19       32.94       39.40      9.77 o
  -2   8  19       40.23       35.68     10.70 o
  -1   8  19        3.29       14.95     11.70 o
  -6   9  19       16.31       17.23     13.65 o
  -5   9  19        0.79       14.63     16.58 o
  -4   9  19        2.88       14.73     11.86 o
  -3   9  19        1.00       10.92      9.50 o
  -2   9  19        4.27        7.80     11.70 o
  -5  10  19       17.85        1.95     16.58 o
  -4  10  19        1.14        3.51      9.18 o
  -3  10  19       22.52       31.32     12.19 o
  -4  11  19        1.27       10.40     17.55 o
  -3  11  19       11.20       27.60     13.16 o
  -6   0  20       20.30       22.75     11.32 o
  -4   0  20       29.99       57.92     11.85 o
  -2   0  20        2.01       -4.03      8.51 o
   0   0  20       26.14       24.93      9.98 o
   2   0  20       22.25       46.80     12.68 o
  -6   1  20       28.46       19.15      7.83 o
  -5   1  20       31.00       43.75      9.11 o
  -4   1  20        1.79        8.74      6.75 o
  -3   1  20        5.58       12.35      6.87 o
  -2   1  20        1.90        1.18      6.18 o
  -1   1  20       36.37       42.30      7.45 o
   0   1  20        0.01       -6.04      6.04 o
   1   1  20       25.36       26.93      7.47 o
  -6   2  20        3.15        1.70      9.24 o
  -5   2  20       35.86       30.31      8.13 o
  -4   2  20        1.81       10.62      8.82 o
  -3   2  20       54.17       58.83      8.02 o
  -2   2  20       33.74       27.74      7.33 o
  -1   2  20       36.03       49.63      7.25 o
   0   2  20       10.78       28.16      6.88 o
   1   2  20       24.86       22.85     12.35 o
  -6   3  20        4.33       -7.15     12.68 o
  -5   3  20        7.57       25.43      7.86 o
  -4   3  20       30.19       45.39      7.99 o
  -3   3  20        7.79       22.36      7.16 o
  -2   3  20        2.74       -6.52      6.52 o
  -1   3  20        7.75       11.88      6.53 o
   0   3  20       25.83       52.54      8.16 o
   1   3  20        6.23       13.98     12.35 o
  -8   4  20       15.92       35.10     14.63 o
  -6   4  20        1.63       -1.95     12.68 o
  -5   4  20      123.15      115.10     10.23 o
  -4   4  20        3.60        1.28      6.61 o
  -3   4  20       40.22       42.28      9.42 o
  -2   4  20       15.35       27.57      6.70 o
  -1   4  20        4.81        4.42      6.65 o
   0   4  20        7.47       20.15     13.00 o
  -7   5  20        7.38       -4.23     11.38 o
  -5   5  20        0.20       -2.23      8.83 o
  -4   5  20        5.34        8.96     11.07 o
  -3   5  20        6.11        5.27      6.44 o
  -2   5  20       13.08       38.04      7.44 o
  -1   5  20       18.42       32.97      8.60 o
   0   5  20       18.72       29.58     12.68 o
  -7   6  20        0.15       14.95     13.00 o
  -6   6  20        0.17        4.23     11.70 o
  -5   6  20       69.96       61.76     15.28 o
  -4   6  20       46.84       59.46     10.69 o
  -3   6  20       78.16       96.52     12.10 o
  -2   6  20       20.06       16.47      8.24 o
  -1   6  20       24.35       48.43     13.98 o
  -6   7  20        6.25        1.95     11.70 o
  -4   7  20       45.38       64.36     17.23 o
  -3   7  20        0.49        5.53     12.68 o
  -2   7  20        6.42       23.40     12.68 o
  -1   7  20        3.02       14.63     11.38 o
  -6   8  20       35.43       55.91     20.15 o
  -5   8  20        0.05        7.48     16.58 o
  -3   8  20       14.45       27.30     14.30 o
  -2   8  20       47.16       63.38     14.95 o
  -5   9  20        1.34       16.90     17.88 o
  -3   9  20        1.26       15.93     14.63 o
  -3   0  21       10.47       18.85     13.98 o
  -1   0  21       72.20      115.06     17.55 o
  -3   1  21       11.48       -2.28     12.35 o
  -2   1  21        2.22      -10.73     10.73 o
  -1   1  21       18.45        9.75     11.70 o
   0   1  21       12.55       21.45     12.68 o
  -4   2  21        1.47        3.58     13.33 o
  -3   2  21        1.92       -6.18     13.33 o
  -2   2  21        1.39       -9.10     12.03 o
  -1   2  21        0.00       -5.85     10.08 o
   0   2  21        1.05       -2.60     10.40 o
  -3   3  21       22.74       13.98     13.65 o
  -2   3  21       28.55       26.65     13.65 o
  -1   3  21        0.35      -10.73     10.73 o
  -3   4  21        2.76        4.55     11.38 o
  -2   4  21       12.90       12.68     11.38 o
  -1   4  21       67.83       75.41     13.65 o
  -3   5  21       56.66       70.86     15.60 o
  -2   5  21        0.25       -2.60     11.05 o
  -3   6  21        0.07       20.15     12.35 o
 
